# Supplementary material for: Effects of forest structure on the interaction between avian hosts, dipteran vectors and haemosporidian parasites
Source: BMC Ecol. 2020 Aug 19;20:47. doi: 10.1186/s12898-020-00315-5 (PMC7437053; doi:10.1186/s12898-020-00315-5)
Supplement: Supplementary file 2 — Additional file 2: Raw data. [file 12898_2020_315_MOESM2_ESM.xlsx]

## Sheet: Sheet1
UID	EP_plotid_year	Habitat Category	Bird Species	Region	Day	Month	Year	Age	Prevalence (microscopy + pcr)	Parasitemia (microscopy)	Leucocytes (n)	HL Ratio	Body mass	Tarsus (right)	Tarsus (left)	Primary 3 (right)	Primary 3 (left)	Tarsus asymmetry	Primary 3 asymmetry)	Age (main tree species, 2012)	LiDAR, So1	LiDAR, Ga	LiDAR, En	Species of vectors	Ceratopogonidae (number of female vectors)	Culicidae (number of female vectors)	Simuliidae (number of female vectors)	Female vectors (total)	Number female vectors (Ceratopogonidae + Culicidae)	Number female vectors (Simuliidae)
1	SEW_44_2014	beech_used_old	Turdus_merula	SCH	9	April	2014	ad	1	1.07918	1.14613	0.414973	NA	1.5227	1.52101	2.00432	2.00647	0.00175038	0.00215531	2.2014	0.0565237	0.0449315	0.68744	0.477121	0.778151	0.30103	NA	0.845098	0.845098	0
2	SEW_44_2014	beech_used_old	Erithacus_rubecula	SCH	10	April	2014	ad	1	0.30103	0.30103	0.0791812	NA	1.3813	1.41095	1.75967	1.76716	0.0288392	0.00748802	2.2014	0.0565237	0.0449315	0.68744	0.477121	0.778151	0.30103	NA	0.845098	0.845098	0
3	SEW_44_2014	beech_used_old	Parus_major	SCH	10	April	2014	ad	1	0.30103	1.11394	0.154902	1.29226	1.31133	1.31408	1.79588	1.79239	0.00286955	0.00354528	2.2014	0.0565237	0.0449315	0.68744	0.477121	0.778151	0.30103	NA	0.845098	0.845098	0
4	SEW_44_2014	beech_used_old	Parus_major	SCH	10	April	2014	ad	NA	NA	0.477121	0.30103	1.27416	1.30707	1.30856	1.75587	1.75587	0.00156826	0	2.2014	0.0565237	0.0449315	0.68744	0.477121	0.778151	0.30103	NA	0.845098	0.845098	0
5	SEW_44_2014	beech_used_old	Turdus_merula	SCH	10	April	2014	ad	1	0.60206	1.70757	0.0467434	1.98989	1.53377	1.54008	2	2	0.00639998	0	2.2014	0.0565237	0.0449315	0.68744	0.477121	0.778151	0.30103	NA	0.845098	0.845098	0
7	SEW_44_2014	beech_used_old	Cyanistes_caeruleus	SCH	10	April	2014	ad	1	0.30103	0	0	1.08991	1.25091	1.24699	1.72835	1.72835	0.00415099	0	2.2014	0.0565237	0.0449315	0.68744	0.477121	0.778151	0.30103	NA	0.845098	0.845098	0
8	SEW_6_2014	beech_used_old	Turdus_philomelos	SCH	11	April	2014	ad	1	0.30103	1	0	1.81291	1.53466	1.54394	1.96848	1.96848	0.00935362	0	2.17319	0.0652061	0.0496056	0.624179	0.90309	2.20683	0.477121	NA	2.21219	2.21219	0
10	SEW_6_2014	beech_used_old	Fringilla_coelebs	SCH	11	April	2014	ad	1	0.477121	NA	0	NA	1.25888	1.26126	1.84819	1.8451	0.00251038	0.00313571	2.17319	0.0652061	0.0496056	0.624179	0.90309	2.20683	0.477121	NA	2.21219	2.21219	0
11	SEW_6_2014	beech_used_old	Turdus_merula	SCH	11	April	2014	ad	1	0.477121	1.5563	0.0511525	1.94498	1.53161	1.5407	2.01284	2.01072	0.00917289	0.00213413	2.17319	0.0652061	0.0496056	0.624179	0.90309	2.20683	0.477121	NA	2.21219	2.21219	0
12	SEW_6_2014	beech_used_old	Sylvia_atricapilla	SCH	11	April	2014	ad	1	0.30103	NA	0.477121	1.28171	1.33965	1.31492	1.79239	1.78888	0.0259517	0.00357446	2.17319	0.0652061	0.0496056	0.624179	0.90309	2.20683	0.477121	NA	2.21219	2.21219	0
15	SEW_40_2014	beech_used_old	Sylvia_atricapilla	SCH	12	April	2014	ad	NA	NA	NA	0.176091	1.2413	1.3092	1.32634	1.77452	1.77085	0.0172813	0.00372787	2.14301	0.0663259	0.0729847	0.619615	0.477121	0.30103	0.30103	NA	0.477121	0.477121	0
16	SEW_40_2014	beech_used_old	Cyanistes_caeruleus	SCH	12	April	2014	ad	1	0.778151	0.477121	0.30103	NA	1.23274	1.24502	1.74036	1.74036	0.012649	0	2.14301	0.0663259	0.0729847	0.619615	0.477121	0.30103	0.30103	NA	0.477121	0.477121	0
17	SEW_40_2014	beech_used_old	Cyanistes_caeruleus	SCH	12	April	2014	ad	NA	NA	NA	0	NA	1.25406	1.24724	1.71181	1.71181	0.0072341	0	2.14301	0.0663259	0.0729847	0.619615	0.477121	0.30103	0.30103	NA	0.477121	0.477121	0
19	SEW_40_2014	beech_used_old	Parus_major	SCH	12	April	2014	ad	NA	NA	1.11394	0.425969	1.33244	1.27784	1.29842	1.75205	1.75205	0.0206632	0	2.14301	0.0663259	0.0729847	0.619615	0.477121	0.30103	0.30103	NA	0.477121	0.477121	0
20	SEW_40_2014	beech_used_old	Parus_major	SCH	12	April	2014	ad	NA	NA	1.23045	0.146128	1.25285	1.30535	1.28981	1.75587	1.76343	0.0163643	0.00755314	2.14301	0.0663259	0.0729847	0.619615	0.477121	0.30103	0.30103	NA	0.477121	0.477121	0
21	SEW_40_2014	beech_used_old	Parus_major	SCH	12	April	2014	ad	0	0	0.90309	0	1.30276	1.33606	1.34498	1.77085	1.77452	0.00915194	0.00369615	2.14301	0.0663259	0.0729847	0.619615	0.477121	0.30103	0.30103	NA	0.477121	0.477121	0
22	SEW_40_2014	beech_used_old	Turdus_philomelos	SCH	12	April	2014	ad	1	0.30103	1.14613	0.0791812	1.72697	1.51441	1.50338	1.96614	1.96848	0.0113856	0.00235391	2.14301	0.0663259	0.0729847	0.619615	0.477121	0.30103	0.30103	NA	0.477121	0.477121	0
23	SEW_40_2014	beech_used_old	Cyanistes_caeruleus	SCH	12	April	2014	ad	1	0.30103	1.11394	0.221849	1.02119	1.24329	1.2393	1.68574	1.6902	0.00422932	0.0045005	2.14301	0.0663259	0.0729847	0.619615	0.477121	0.30103	0.30103	NA	0.477121	0.477121	0
24	SEW_40_2014	beech_used_old	Parus_major	SCH	12	April	2014	ad	1	0.30103	1.27875	0.439333	1.29003	1.31281	1.29973	1.76716	1.75967	0.0137668	0.0076194	2.14301	0.0663259	0.0729847	0.619615	0.477121	0.30103	0.30103	NA	0.477121	0.477121	0
25	SEW_40_2014	beech_used_old	Cyanistes_caeruleus	SCH	12	April	2014	ad	0	0	0.477121	0	1.10209	1.26221	1.24502	1.73239	1.72835	0.0182105	0.00411657	2.14301	0.0663259	0.0729847	0.619615	0.477121	0.30103	0.30103	NA	0.477121	0.477121	0
26	SEW_40_2014	beech_used_old	Fringilla_coelebs	SCH	12	April	2014	ad	1	0.30103	NA	0	1.39041	1.28623	1.28194	1.87216	1.87506	0.00452518	0.00292455	2.14301	0.0663259	0.0729847	0.619615	0.477121	0.30103	0.30103	NA	0.477121	0.477121	0
27	SEW_40_2014	beech_used_old	Parus_major	SCH	12	April	2014	ad	1	0.69897	1	0.221849	1.2737	1.3126	1.32756	1.76716	1.77452	0.015166	0.0073611	2.14301	0.0663259	0.0729847	0.619615	0.477121	0.30103	0.30103	NA	0.477121	0.477121	0
28	SEW_35_2014	beech_used_old	Parus_major	SCH	13	April	2014	ad	0	0	1.5563	0.106455	1.28466	1.3294	1.3075	1.75205	1.74819	0.0230071	0.00393029	2.14301	0.0681859	0.0770043	0.641375	0.477121	0.90309	NA	NA	0.90309	0.90309	0
29	SEW_35_2014	beech_used_old	Sylvia_atricapilla	SCH	13	April	2014	ad	1	0.60206	NA	0.0669468	1.22634	1.31323	1.31785	1.77085	1.76716	0.00480129	0.00376015	2.14301	0.0681859	0.0770043	0.641375	0.477121	0.90309	NA	NA	0.90309	0.90309	0
31	SEW_35_2014	beech_used_old	Cyanistes_caeruleus	SCH	13	April	2014	ad	1	0.30103	1.27875	0.0725507	1.04922	1.28307	1.26998	1.72428	1.72428	0.0138268	0	2.14301	0.0681859	0.0770043	0.641375	0.477121	0.90309	NA	NA	0.90309	0.90309	0
32	SEW_35_2014	beech_used_old	Parus_major	SCH	13	April	2014	ad	1	0.30103	1.5563	0.106455	1.21748	1.31848	1.3145	1.75205	1.75205	0.00418335	0	2.14301	0.0681859	0.0770043	0.641375	0.477121	0.90309	NA	NA	0.90309	0.90309	0
33	SEW_35_2014	beech_used_old	Parus_major	SCH	13	April	2014	ad	1	0.30103	1.23045	0.234083	1.32325	1.30514	1.31639	1.75967	1.75967	0.0115181	0	2.14301	0.0681859	0.0770043	0.641375	0.477121	0.90309	NA	NA	0.90309	0.90309	0
34	SEW_35_2014	beech_used_old	Parus_major	SCH	13	April	2014	ad	1	0.30103	0.60206	0.30103	1.27021	1.34498	1.33965	1.76716	1.77452	0.00558519	0.0073611	2.14301	0.0681859	0.0770043	0.641375	0.477121	0.90309	NA	NA	0.90309	0.90309	0
35	SEW_35_2014	beech_used_old	Parus_major	SCH	13	April	2014	ad	NA	NA	1.23045	0.234083	1.3294	1.32634	1.32428	1.75205	1.75205	0.00215531	0	2.14301	0.0681859	0.0770043	0.641375	0.477121	0.90309	NA	NA	0.90309	0.90309	0
36	SEW_35_2014	beech_used_old	Parus_major	SCH	13	April	2014	ad	1	0.30103	0.778151	0.477121	1.28307	1.32838	1.31785	1.78533	1.78888	0.0110502	0.00357446	2.14301	0.0681859	0.0770043	0.641375	0.477121	0.90309	NA	NA	0.90309	0.90309	0
37	SEW_35_2014	beech_used_old	Turdus_merula	SCH	13	April	2014	ad	1	0.954243	1.25527	0.124939	NA	1.54233	1.53567	2.00647	2.0086	0.00685164	0.00214467	2.14301	0.0681859	0.0770043	0.641375	0.477121	0.90309	NA	NA	0.90309	0.90309	0
38	SEW_35_2014	beech_used_old	Sylvia_atricapilla	SCH	13	April	2014	ad	0	0	NA	0	1.26055	1.35603	1.34869	1.75587	1.75967	0.00767253	0.00382641	2.14301	0.0681859	0.0770043	0.641375	0.477121	0.90309	NA	NA	0.90309	0.90309	0
39	SEW_35_2014	beech_used_old	Erithacus_rubecula	SCH	13	April	2014	ad	NA	NA	0.90309	0.0511525	1.21112	1.38471	1.39898	1.72835	1.72835	0.0143802	0	2.14301	0.0681859	0.0770043	0.641375	0.477121	0.90309	NA	NA	0.90309	0.90309	0
40	SEW_39_2014	beech_used_young	Parus_major	SCH	15	April	2014	ad	1	0.30103	0.477121	0.124939	1.26007	1.32243	1.33224	1.78888	1.79239	0.0100565	0.00354528	2.01703	0.0580462	0.0576661	0.619615	0.60206	1.04139	NA	NA	1.04139	1.04139	0
41	SEW_39_2014	beech_used_young	Sylvia_atricapilla	SCH	15	April	2014	ad	1	1.20412	NA	0.30103	1.28959	1.33445	1.33203	1.76716	1.76716	0.00253727	0	2.01703	0.0580462	0.0576661	0.619615	0.60206	1.04139	NA	NA	1.04139	1.04139	0
42	SEW_39_2014	beech_used_young	Sylvia_atricapilla	SCH	15	April	2014	ad	NA	NA	NA	0	NA	NA	NA	NA	NA	NA	NA	2.01703	0.0580462	0.0576661	0.619615	0.60206	1.04139	NA	NA	1.04139	1.04139	0
43	SEW_39_2014	beech_used_young	Cyanistes_caeruleus	SCH	15	April	2014	ad	0	0	0.69897	0.176091	1.05154	1.233	1.23147	1.71181	1.71181	0.00162151	0	2.01703	0.0580462	0.0576661	0.619615	0.60206	1.04139	NA	NA	1.04139	1.04139	0
44	SEW_39_2014	beech_used_young	Cyanistes_caeruleus	SCH	15	April	2014	ad	1	0.845098	0.845098	0.30103	1.03583	1.2307	1.22401	1.69461	1.69461	0.00711077	0	2.01703	0.0580462	0.0576661	0.619615	0.60206	1.04139	NA	NA	1.04139	1.04139	0
45	SEW_39_2014	beech_used_young	Cyanistes_caeruleus	SCH	15	April	2014	ad	NA	NA	1.23045	0.134699	1.11694	1.2418	1.23325	1.68574	1.69461	0.00907036	0.00886346	2.01703	0.0580462	0.0576661	0.619615	0.60206	1.04139	NA	NA	1.04139	1.04139	0
46	SEW_39_2014	beech_used_young	Erithacus_rubecula	SCH	15	April	2014	ad	0	0	2.03342	0.00432137	1.26647	1.40654	1.40415	1.75967	1.75967	0.0024888	0	2.01703	0.0580462	0.0576661	0.619615	0.60206	1.04139	NA	NA	1.04139	1.04139	0
47	SEW_39_2014	beech_used_young	Erithacus_rubecula	SCH	15	April	2014	ad	1	1	1.50515	0.01524	1.233	1.41246	1.40552	1.72016	1.72835	0.00722519	0.00819448	2.01703	0.0580462	0.0576661	0.619615	0.60206	1.04139	NA	NA	1.04139	1.04139	0
49	SEW_39_2014	beech_used_young	Turdus_merula	SCH	15	April	2014	ad	1	2.30103	1.91908	0.0754211	1.98091	1.53719	1.5412	2.00647	2.00432	0.00409594	0.00216606	2.01703	0.0580462	0.0576661	0.619615	0.60206	1.04139	NA	NA	1.04139	1.04139	0
55	SEW_5_2014	beech_used_old	Cyanistes_caeruleus	SCH	16	April	2014	ad	0	0	0	0	1.06333	1.27323	1.26221	1.72016	1.72428	0.011648	0.00415596	2.25768	0.0637086	0.0737184	0.655619	0.778151	2.22531	0.30103	NA	2.22789	2.22789	0
57	SEW_5_2014	beech_used_old	Parus_major	SCH	16	April	2014	ad	1	0.30103	1.04139	0.39794	1.3296	1.27967	1.30125	1.76343	1.76716	0.0216134	0.00376015	2.25768	0.0637086	0.0737184	0.655619	0.778151	2.22531	0.30103	NA	2.22789	2.22789	0
58	SEW_5_2014	beech_used_old	Parus_major	SCH	16	April	2014	ad	1	0.30103	1	0	1.29092	1.32572	1.31534	1.77452	1.77452	0.0109015	0	2.25768	0.0637086	0.0737184	0.655619	0.778151	2.22531	0.30103	NA	2.22789	2.22789	0
59	SEW_5_2014	beech_used_old	Cyanistes_caeruleus	SCH	16	April	2014	ad	NA	NA	NA	0	NA	NA	NA	NA	NA	NA	NA	2.25768	0.0637086	0.0737184	0.655619	0.778151	2.22531	0.30103	NA	2.22789	2.22789	0
62	SEW_48_2014	beech_natural	Parus_major	SCH	17	April	2014	ad	1	NA	NA	0	1.26951	1.31492	1.30557	1.77815	1.77452	0.00983519	0.00369615	2.24055	0.0595634	0.0511525	0.69897	NA	NA	NA	NA	0	0	0
63	SEW_48_2014	beech_natural	Cyanistes_caeruleus	SCH	17	April	2014	ad	1	0.778151	0.30103	0	1.06633	1.25768	1.24773	1.74429	1.74429	0.0105398	0	2.24055	0.0595634	0.0511525	0.69897	NA	NA	NA	NA	0	0	0
65	SEW_45_2014	beech_natural	Parus_major	SCH	22	April	2014	ad	1	1.36173	0	0	1.29623	1.32428	1.32035	1.79239	1.79239	0.0041248	0	2.00432	0.0187005	0.0136797	0.672375	NA	NA	NA	NA	0	0	0
66	SEW_45_2014	beech_natural	Fringilla_coelebs	SCH	22	April	2014	ad	1	0.30103	NA	0.367977	1.34928	1.28194	1.27738	1.84819	1.8451	0.00481484	0.00313571	2.00432	0.0187005	0.0136797	0.672375	NA	NA	NA	NA	0	0	0
67	SEW_41_2014	beech_used_young	Sylvia_atricapilla	SCH	26	April	2014	ad	1	1.34242	NA	0	1.24204	1.33041	1.32858	1.75205	1.75967	0.00192024	0.0076194	2.11059	0.0610753	0.0503798	0.666986	NA	NA	NA	NA	0	0	0
69	SEW_41_2014	beech_used_young	Turdus_merula	SCH	26	April	2014	ad	1	0.30103	1.65321	0.0813049	1.98856	1.52943	1.5284	1.99782	2	0.00105926	0.00218789	2.11059	0.0610753	0.0503798	0.666986	NA	NA	NA	NA	0	0	0
70	SEW_41_2014	beech_used_young	Sylvia_atricapilla	SCH	26	April	2014	ad	1	0.30103	NA	0.0843209	1.25696	1.29226	1.31345	1.75967	1.76343	0.0212104	0.00379299	2.11059	0.0610753	0.0503798	0.666986	NA	NA	NA	NA	0	0	0
71	SEW_41_2014	beech_used_young	Turdus_philomelos	SCH	26	April	2014	ad	1	0.477121	1.27875	0.30103	1.81218	1.53173	1.51733	1.94939	1.95182	0.0148503	0.00244674	2.11059	0.0610753	0.0503798	0.666986	NA	NA	NA	NA	0	0	0
72	SEW_41_2014	beech_used_young	Erithacus_rubecula	SCH	26	April	2014	ad	1	NA	NA	0	1.24527	1.41946	1.42619	1.75587	1.75587	0.00687906	0	2.11059	0.0610753	0.0503798	0.666986	NA	NA	NA	NA	0	0	0
73	SEW_41_2014	beech_used_young	Turdus_merula	SCH	26	April	2014	ad	1	1.25527	1.77815	0.748188	1.91619	1.66839	1.55811	2.01912	2.01703	0.11304	0.00210313	2.11059	0.0610753	0.0503798	0.666986	NA	NA	NA	NA	0	0	0
74	SEW_41_2014	beech_used_young	Turdus_philomelos	SCH	26	April	2014	ad	0	0	1.88081	0.743389	1.84011	1.51055	1.5088	1.96142	1.96142	0.00180177	0	2.11059	0.0610753	0.0503798	0.666986	NA	NA	NA	NA	0	0	0
75	SEW_41_2014	beech_used_young	Parus_major	SCH	26	April	2014	ad	NA	NA	NA	0	1.27807	1.3019	1.30211	1.77815	1.78888	0.000227916	0.0106363	2.11059	0.0610753	0.0503798	0.666986	NA	NA	NA	NA	0	0	0
76	SEW_41_2014	beech_used_young	Cyanistes_caeruleus	SCH	26	April	2014	ad	1	0.30103	0	0	1.08778	1.24502	1.24005	1.70329	1.69897	0.00527063	0.00440912	2.11059	0.0610753	0.0503798	0.666986	NA	NA	NA	NA	0	0	0
77	SEW_42_2014	beech_used_young	Sylvia_atricapilla	SCH	27	April	2014	ad	1	1.43136	NA	0.477121	1.26245	1.3516	1.32056	1.77815	1.78176	0.0325427	0.00363428	2.1271	0.0666986	0.0766404	0.641573	0.30103	NA	0.30103	NA	0.30103	0.30103	0
78	SEW_42_2014	beech_used_young	Fringilla_coelebs	SCH	27	April	2014	ad	NA	NA	NA	0	1.35488	1.29645	1.27692	1.86629	1.86629	0.0205888	0	2.1271	0.0666986	0.0766404	0.641573	0.30103	NA	0.30103	NA	0.30103	0.30103	0
79	SEW_42_2014	beech_used_young	Turdus_merula	SCH	27	April	2014	ad	1	0.30103	1.20412	0.268845	1.92737	1.53046	1.54295	NA	1.989	0.0124976	NA	2.1271	0.0666986	0.0766404	0.641573	0.30103	NA	0.30103	NA	0.30103	0.30103	0
81	SEW_42_2014	beech_used_young	Turdus_philomelos	SCH	27	April	2014	ad	1	0.30103	1.61278	0.0579919	1.83461	1.52556	1.51851	1.96614	1.96614	0.00726757	0	2.1271	0.0666986	0.0766404	0.641573	0.30103	NA	0.30103	NA	0.30103	0.30103	0
82	SEW_42_2014	beech_used_young	Sylvia_atricapilla	SCH	27	April	2014	ad	1	1.36173	NA	0.132626	1.27577	1.31952	1.32098	1.77452	1.77452	0.00152193	0	2.1271	0.0666986	0.0766404	0.641573	0.30103	NA	0.30103	NA	0.30103	0.30103	0
83	SEW_42_2014	beech_used_young	Sylvia_atricapilla	SCH	27	April	2014	ad	NA	NA	NA	0	NA	NA	NA	NA	NA	NA	NA	2.1271	0.0666986	0.0766404	0.641573	0.30103	NA	0.30103	NA	0.30103	0.30103	0
84	SEW_42_2014	beech_used_young	Turdus_merula	SCH	27	April	2014	ad	NA	NA	NA	0	NA	NA	NA	NA	NA	NA	NA	2.1271	0.0666986	0.0766404	0.641573	0.30103	NA	0.30103	NA	0.30103	0.30103	0
86	SEW_42_2014	beech_used_young	Turdus_philomelos	SCH	27	April	2014	ad	NA	NA	NA	0	NA	NA	NA	NA	NA	NA	NA	2.1271	0.0666986	0.0766404	0.641573	0.30103	NA	0.30103	NA	0.30103	0.30103	0
88	SEW_43_2014	beech_used_old	Sylvia_atricapilla	SCH	28	April	2014	ad	1	0.778151	NA	0.477121	1.22917	1.32818	1.32118	1.75587	1.76716	0.00733915	0.0111842	2.14301	0.0553783	0.062582	0.655906	0.60206	0.477121	0.60206	NA	0.778151	0.778151	0
89	SEW_43_2014	beech_used_old	Sylvia_atricapilla	SCH	28	April	2014	ad	1	0.90309	NA	0.138303	1.23096	1.32284	1.33143	1.75587	1.75967	0.00882914	0.00382641	2.14301	0.0553783	0.062582	0.655906	0.60206	0.477121	0.60206	NA	0.778151	0.778151	0
90	SEW_43_2014	beech_used_old	Turdus_philomelos	SCH	28	April	2014	ad	1	0.30103	1.17609	0.367977	1.82543	1.54145	1.53352	1.97081	1.97081	0.00817367	0	2.14301	0.0553783	0.062582	0.655906	0.60206	0.477121	0.60206	NA	0.778151	0.778151	0
92	SEW_43_2014	beech_used_old	Erithacus_rubecula	SCH	28	April	2014	ad	1	0.845098	1.66276	0.0104654	1.24551	1.42781	1.41979	1.74819	1.74429	0.00833408	0.00396619	2.14301	0.0553783	0.062582	0.655906	0.60206	0.477121	0.60206	NA	0.778151	0.778151	0
93	SEW_43_2014	beech_used_old	Erithacus_rubecula	SCH	28	April	2014	ad	0	0	1.61278	0.0115819	1.31869	1.41946	1.42781	1.72835	1.7364	0.00850767	0.00804272	2.14301	0.0553783	0.062582	0.655906	0.60206	0.477121	0.60206	NA	0.778151	0.778151	0
94	SEW_43_2014	beech_used_old	Cyanistes_caeruleus	SCH	28	April	2014	ad	1	1.07918	0.30103	0.263241	1.1014	1.27577	1.26505	1.7364	1.73239	0.0113258	0.00407791	2.14301	0.0553783	0.062582	0.655906	0.60206	0.477121	0.60206	NA	0.778151	0.778151	0
95	SEW_43_2014	beech_used_old	Parus_major	SCH	28	April	2014	ad	NA	NA	1.14613	0.0377886	NA	1.33866	1.3294	1.78176	1.78176	0.00970767	0	2.14301	0.0553783	0.062582	0.655906	0.60206	0.477121	0.60206	NA	0.778151	0.778151	0
96	SEW_43_2014	beech_used_old	Sylvia_atricapilla	SCH	28	April	2014	ad	1	0.90309	NA	0.09691	1.30771	1.34889	1.34537	1.77452	1.77452	0.00368048	0	2.14301	0.0553783	0.062582	0.655906	0.60206	0.477121	0.60206	NA	0.778151	0.778151	0
97	SEW_43_2014	beech_used_old	Fringilla_coelebs	SCH	28	April	2014	ad	1	1.17609	NA	0.293205	1.36418	1.29226	1.31048	1.84819	1.83885	0.0183717	0.00947589	2.14301	0.0553783	0.062582	0.655906	0.60206	0.477121	0.60206	NA	0.778151	0.778151	0
98	SEW_43_2014	beech_used_old	Turdus_philomelos	SCH	28	April	2014	ad	1	0.30103	1.20412	0.0621479	1.82718	1.52088	1.51041	1.95424	1.95424	0.0107947	0	2.14301	0.0553783	0.062582	0.655906	0.60206	0.477121	0.60206	NA	0.778151	0.778151	0
99	SEW_43_2014	beech_used_old	Sylvia_atricapilla	SCH	28	April	2014	ad	1	1.11394	NA	0.234083	1.24748	1.33325	1.31597	1.75967	1.76716	0.0181342	0.00748802	2.14301	0.0553783	0.062582	0.655906	0.60206	0.477121	0.60206	NA	0.778151	0.778151	0
100	SEW_43_2014	beech_used_old	Turdus_philomelos	SCH	28	April	2014	ad	1	0.30103	1.50515	0.148939	1.86058	1.53084	1.53983	NA	1.98	0.00906542	NA	2.14301	0.0553783	0.062582	0.655906	0.60206	0.477121	0.60206	NA	0.778151	0.778151	0
101	SEW_43_2014	beech_used_old	Sylvia_atricapilla	SCH	28	April	2014	ad	1	1.61278	NA	0.0746336	1.2418	1.33001	1.3251	1.76716	1.76716	0.00514471	0	2.14301	0.0553783	0.062582	0.655906	0.60206	0.477121	0.60206	NA	0.778151	0.778151	0
103	SEW_43_2014	beech_used_old	Turdus_philomelos	SCH	28	April	2014	ad	NA	NA	NA	0	NA	NA	NA	NA	NA	NA	NA	2.14301	0.0553783	0.062582	0.655906	0.60206	0.477121	0.60206	NA	0.778151	0.778151	0
104	SEW_43_2014	beech_used_old	Parus_major	SCH	28	April	2014	ad	1	1.81954	1.14613	0.0377886	NA	NA	NA	NA	NA	NA	NA	2.14301	0.0553783	0.062582	0.655906	0.60206	0.477121	0.60206	NA	0.778151	0.778151	0
105	SEW_43_2014	beech_used_old	Turdus_philomelos	SCH	28	April	2014	ad	NA	NA	NA	0	NA	NA	NA	NA	NA	NA	NA	2.14301	0.0553783	0.062582	0.655906	0.60206	0.477121	0.60206	NA	0.778151	0.778151	0
108	SEW_49_2014	beech_used_young	Parus_major	SCH	29	April	2014	ad	1	2.10037	1.11394	0.181055	1.29951	1.31027	1.30406	1.78176	1.78176	0.00653087	0	1.99564	0.0526939	0.0640834	0.659726	0.69897	0.778151	0.30103	NA	0.845098	0.845098	0
109	SEW_9_2014	beech_natural	Turdus_merula	SCH	6	May	2014	ad	1	1.30103	1.85733	0.0479236	1.93992	1.51733	1.51825	2.00217	2.00647	0.000949574	0.00429998	2.14922	0.0277572	0.0413927	0.66941	0.30103	NA	1.07918	NA	1.07918	1.07918	0
110	SEW_9_2014	beech_natural	Fringilla_coelebs	SCH	6	May	2014	ad	1	1.14613	NA	0.221849	1.40312	1.28892	1.29048	1.85431	1.85431	0.00163841	0	2.14922	0.0277572	0.0413927	0.66941	0.30103	NA	1.07918	NA	1.07918	1.07918	0
111	SEW_9_2014	beech_natural	Parus_major	SCH	6	May	2014	ad	1	1.92942	0.60206	0.0202034	1.2824	1.33666	1.32118	1.77452	1.77085	0.0162372	0.00372787	2.14922	0.0277572	0.0413927	0.66941	0.30103	NA	1.07918	NA	1.07918	1.07918	0
112	SEW_9_2014	beech_natural	Fringilla_coelebs	SCH	6	May	2014	ad	1	1.61278	NA	0.653213	1.30963	1.29645	1.29513	1.83569	1.83251	0.001389	0.00322897	2.14922	0.0277572	0.0413927	0.66941	0.30103	NA	1.07918	NA	1.07918	1.07918	0
113	SEW_50_2014	beech_used_old	Cyanistes_caeruleus	SCH	7	May	2014	ad	1	2.23805	1.23045	0.210853	1.08778	1.2634	1.26553	1.72016	1.72016	0.00223671	0	2.14922	0.0472749	0.0704073	0.671358	0.778151	1.61278	0.954243	NA	1.6902	1.6902	0
114	SEW_50_2014	beech_used_old	Cyanistes_caeruleus	SCH	7	May	2014	ad	1	2.33244	1.39794	0.21388	1.08135	1.25406	1.24724	1.72835	1.72428	0.0072341	0.00415596	2.14922	0.0472749	0.0704073	0.671358	0.778151	1.61278	0.954243	NA	1.6902	1.6902	0
115	SEW_50_2014	beech_used_old	Parus_major	SCH	7	May	2014	ad	1	0.30103	0.30103	0.109144	1.28081	1.32366	1.32695	1.79588	1.78888	0.00342134	0.00711974	2.14922	0.0472749	0.0704073	0.671358	0.778151	1.61278	0.954243	NA	1.6902	1.6902	0
116	SEW_7_2014	beech_natural	Turdus_merula	SCH	8	May	2014	ad	1	0.30103	1.65321	0.0263289	2.05975	1.53618	1.53504	1.97543	1.98	0.00117289	0.00457156	2.20683	0.0322157	0.06032	0.665862	0.845098	1.44716	0.69897	NA	1.50515	1.50515	0
117	SEW_7_2014	beech_natural	Turdus_merula	SCH	8	May	2014	ad	1	0.60206	1.83885	0.0258073	1.98892	1.53694	1.53161	2.0086	2.00647	0.00549085	0.00215531	2.20683	0.0322157	0.06032	0.665862	0.845098	1.44716	0.69897	NA	1.50515	1.50515	0
118	SEW_7_2014	beech_natural	Erithacus_rubecula	SCH	8	May	2014	ad	0	0	1.25527	0.0280287	1.25188	1.43008	1.41647	1.74819	1.75205	0.0141343	0.00389504	2.20683	0.0322157	0.06032	0.665862	0.845098	1.44716	0.69897	NA	1.50515	1.50515	0
119	SEW_7_2014	beech_natural	Parus_major	SCH	8	May	2014	ad	1	1.716	1.5682	0.042752	1.29292	1.33385	1.34537	1.75967	1.75967	0.0117494	0	2.20683	0.0322157	0.06032	0.665862	0.845098	1.44716	0.69897	NA	1.50515	1.50515	0
121	SEW_7_2014	beech_natural	Cyanistes_caeruleus	SCH	8	May	2014	ad	1	1.07918	0.954243	0.30103	1.08458	1.27875	1.26482	1.72835	1.72428	0.0147233	0.00415596	2.20683	0.0322157	0.06032	0.665862	0.845098	1.44716	0.69897	NA	1.50515	1.50515	0
123	SEW_7_2014	beech_natural	Parus_major	SCH	8	May	2014	ad	NA	NA	0.954243	0.0579919	1.27091	1.33586	1.32201	1.77815	1.77452	0.0145277	0.00369615	2.20683	0.0322157	0.06032	0.665862	0.845098	1.44716	0.69897	NA	1.50515	1.50515	0
124	SEW_7_2014	beech_natural	Erithacus_rubecula	SCH	8	May	2014	ad	0	0	1.41497	0	1.23198	1.41963	1.39322	1.74429	1.74429	0.0274793	0	2.20683	0.0322157	0.06032	0.665862	0.845098	1.44716	0.69897	NA	1.50515	1.50515	0
125	SEW_7_2014	beech_natural	Fringilla_coelebs	SCH	8	May	2014	ad	1	1.5563	NA	0.778151	1.34772	1.25479	1.25527	1.84819	1.8451	0.000510634	0.00313571	2.20683	0.0322157	0.06032	0.665862	0.845098	1.44716	0.69897	NA	1.50515	1.50515	0
126	SEW_7_2014	beech_natural	Turdus_merula	SCH	8	May	2014	ad	1	1.23045	1.49136	0.0532455	1.9554	1.56656	1.56855	1.99123	1.98677	0.00204431	0.0045005	2.20683	0.0322157	0.06032	0.665862	0.845098	1.44716	0.69897	NA	1.50515	1.50515	0
129	SEW_8_2014	beech_natural	Erithacus_rubecula	SCH	9	May	2014	ad	1	0.30103	1.43136	0.228479	1.24724	1.41547	1.42423	1.75587	1.75205	0.00891323	0.00389504	2.15836	0.0178677	0.0342273	0.673205	0.30103	NA	0.30103	NA	0.30103	0.30103	0
132	SEW_8_2014	beech_natural	Erithacus_rubecula	SCH	9	May	2014	ad	NA	NA	1.4624	0.0434657	1.2584	1.44467	1.42651	1.74819	1.74429	0.0188494	0.00396619	2.15836	0.0178677	0.0342273	0.673205	0.30103	NA	0.30103	NA	0.30103	0.30103	0
133	SEW_8_2014	beech_natural	Cyanistes_caeruleus	SCH	9	May	2014	ad	1	2.77379	0.778151	0.20412	1.07078	1.28914	1.2634	1.716	1.72016	0.0271826	0.00419611	2.15836	0.0178677	0.0342273	0.673205	0.30103	NA	0.30103	NA	0.30103	0.30103	0
134	SEW_8_2014	beech_natural	Parus_major	SCH	9	May	2014	ad	1	0.30103	1.32222	0.324511	1.28149	1.34262	1.32387	1.77815	1.77452	0.0196623	0.00369615	2.15836	0.0178677	0.0342273	0.673205	0.30103	NA	0.30103	NA	0.30103	0.30103	0
135	SEW_8_2014	beech_natural	Parus_major	SCH	9	May	2014	ad	0	0	0.90309	0.0669468	1.26553	1.33746	1.32695	1.77452	1.77452	0.0110222	0	2.15836	0.0178677	0.0342273	0.673205	0.30103	NA	0.30103	NA	0.30103	0.30103	0
139	SEW_38_2014	beech_used_young	Turdus_philomelos	SCH	10	May	2014	ad	NA	NA	1.81291	0.447158	NA	1.5231	1.51548	1.95424	1.95424	0.00785707	0	2.12057	0.0640834	0.075547	0.646502	0.477121	0.69897	NA	NA	0.69897	0.69897	0
140	SEW_38_2014	beech_used_young	Turdus_philomelos	SCH	10	May	2014	ad	1	0.30103	1	0.124939	1.86171	1.52569	1.52737	1.96614	1.96379	0.00172418	0.0023797	2.12057	0.0640834	0.075547	0.646502	0.477121	0.69897	NA	NA	0.69897	0.69897	0
142	SEW_38_2014	beech_used_young	Turdus_merula	SCH	10	May	2014	ad	1	0.477121	1.14613	0.0791812	1.95453	1.5432	1.53732	2.02325	2.02531	0.00605792	0.00206316	2.12057	0.0640834	0.075547	0.646502	0.477121	0.69897	NA	NA	0.69897	0.69897	0
143	SEW_38_2014	beech_used_young	Turdus_philomelos	SCH	10	May	2014	ad	1	0.69897	1.59106	0.0255541	1.84136	1.50974	1.50745	1.94448	1.94201	0.00236219	0.00250315	2.12057	0.0640834	0.075547	0.646502	0.477121	0.69897	NA	NA	0.69897	0.69897	0
144	SEW_38_2014	beech_used_young	Turdus_merula	SCH	10	May	2014	ad	1	1.30103	1.44716	0.0483047	1.99061	1.52982	1.52982	2.01072	NA	0	NA	2.12057	0.0640834	0.075547	0.646502	0.477121	0.69897	NA	NA	0.69897	0.69897	0
145	SEW_38_2014	beech_used_young	Sylvia_atricapilla	SCH	10	May	2014	ad	1	0.954243	NA	0.131279	1.24724	1.32346	1.32346	1.74819	1.74819	0	0	2.12057	0.0640834	0.075547	0.646502	0.477121	0.69897	NA	NA	0.69897	0.69897	0
146	SEW_38_2014	beech_used_young	Sylvia_atricapilla	SCH	10	May	2014	ad	1	1.81291	NA	0.0413927	1.28058	1.33264	1.31973	1.76343	1.76716	0.0135493	0.00376015	2.12057	0.0640834	0.075547	0.646502	0.477121	0.69897	NA	NA	0.69897	0.69897	0
147	SEW_38_2014	beech_used_young	Cyanistes_caeruleus	SCH	10	May	2014	ad	1	0.845098	0.69897	0.176091	1.09934	1.2383	1.24105	1.72428	1.72428	0.0028997	0	2.12057	0.0640834	0.075547	0.646502	0.477121	0.69897	NA	NA	0.69897	0.69897	0
148	SEW_38_2014	beech_used_young	Parus_major	SCH	10	May	2014	ad	1	1.90309	1	0.0434657	1.28126	1.3294	1.34616	1.77452	1.77452	0.0168835	0	2.12057	0.0640834	0.075547	0.646502	0.477121	0.69897	NA	NA	0.69897	0.69897	0
150	SEW_36_2014	beech_used_young	Erithacus_rubecula	SCH	12	May	2014	ad	0	0	0.477121	0.0442037	1.24748	1.41963	1.40858	1.74819	1.74819	0.011489	0	1.93952	0.0281644	0.0370279	0.657725	0.778151	1.88081	NA	NA	1.88081	1.88081	0
151	SEW_37_2014	beech_used_young	Turdus_merula	SCH	13	May	2014	ad	1	0.30103	1.38021	0.0791812	1.90009	1.52375	1.52284	1.99782	1.99564	0.000939306	0.00221015	2.1038	0.0429691	0.0553783	0.68097	0.30103	0.954243	NA	NA	0.954243	0.954243	0
152	SEW_37_2014	beech_used_young	Turdus_philomelos	SCH	13	May	2014	ad	1	0.30103	1.66276	0.193125	1.78866	1.48728	1.48954	1.95424	1.94694	0.00232011	0.00738195	2.1038	0.0429691	0.0553783	0.68097	0.30103	0.954243	NA	NA	0.954243	0.954243	0
154	SEW_37_2014	beech_used_young	Turdus_merula	SCH	13	May	2014	ad	1	0.30103	1.27875	0.544068	1.96213	1.54432	1.53983	2.01494	2.01284	0.0046202	0.00212369	2.1038	0.0429691	0.0553783	0.68097	0.30103	0.954243	NA	NA	0.954243	0.954243	0
157	SEW_37_2014	beech_used_young	Cyanistes_caeruleus	SCH	13	May	2014	ad	NA	NA	0.477121	0.189056	1.09412	1.27138	1.27623	1.72428	1.72428	0.00506823	0	2.1038	0.0429691	0.0553783	0.68097	0.30103	0.954243	NA	NA	0.954243	0.954243	0
158	SEW_37_2014	beech_used_young	Parus_major	SCH	13	May	2014	ad	1	2.1959	0.778151	0.0579919	1.26623	1.31869	1.3145	1.77085	1.75967	0.00440241	0.0113795	2.1038	0.0429691	0.0553783	0.68097	0.30103	0.954243	NA	NA	0.954243	0.954243	0
159	SEW_47_2014	beech_natural	Fringilla_coelebs	SCH	14	May	2014	ad	1	1.86332	NA	0.30103	1.32139	1.27944	1.30428	1.85126	1.85431	0.024685	0.00306923	2.14301	0.0461048	0.0511525	0.663418	0.30103	0.30103	NA	NA	0.30103	0.30103	0
160	SEW_47_2014	beech_natural	Fringilla_coelebs	SCH	14	May	2014	ad	NA	NA	NA	0.430125	1.41497	1.27485	1.27531	1.82607	1.8293	0.000486332	0.00325316	2.14301	0.0461048	0.0511525	0.663418	0.30103	0.30103	NA	NA	0.30103	0.30103	0
167	SEW_44_2014	beech_used_old	Fringilla_coelebs	SCH	15	May	2014	ad	NA	NA	NA	0	NA	1.26975	1.3019	NA	NA	0.0314509	NA	2.2014	0.0565237	0.0449315	0.68744	0.477121	0.778151	0.30103	NA	0.845098	0.845098	0
168	SEW_44_2014	beech_used_old	Erithacus_rubecula	SCH	15	May	2014	ad	0	0	0.60206	0.116506	1.23955	1.42991	1.42911	1.76343	1.76343	0.000838892	0	2.2014	0.0565237	0.0449315	0.68744	0.477121	0.778151	0.30103	NA	0.845098	0.845098	0
169	SEW_44_2014	beech_used_old	Parus_major	SCH	15	May	2014	ad	NA	NA	0.30103	0.0511525	1.28262	1.35122	1.35526	1.77452	1.78176	0.00419033	0.00723841	2.2014	0.0565237	0.0449315	0.68744	0.477121	0.778151	0.30103	NA	0.845098	0.845098	0
170	SEW_44_2014	beech_used_old	Fringilla_coelebs	SCH	15	May	2014	ad	1	1.93952	NA	0.09691	1.33965	1.27323	1.27184	1.80277	1.80277	0.0014697	0	2.2014	0.0565237	0.0449315	0.68744	0.477121	0.778151	0.30103	NA	0.845098	0.845098	0
171	SEW_44_2014	beech_used_old	Sylvia_atricapilla	SCH	15	May	2014	ad	1	1.39794	NA	0.234083	1.24502	1.30963	1.30835	1.75587	1.76343	0.00134526	0.00755314	2.2014	0.0565237	0.0449315	0.68744	0.477121	0.778151	0.30103	NA	0.845098	0.845098	0
172	SEW_44_2014	beech_used_old	Erithacus_rubecula	SCH	15	May	2014	ad	0	0	0.845098	0.0118992	1.30899	1.43024	1.42521	1.7364	1.7364	0.00522339	0	2.2014	0.0565237	0.0449315	0.68744	0.477121	0.778151	0.30103	NA	0.845098	0.845098	0
173	SEW_44_2014	beech_used_old	Turdus_merula	SCH	15	May	2014	ad	NA	NA	1.36173	0.16481	1.96066	1.53186	1.55194	1.99782	2	0.0197301	0.00218789	2.2014	0.0565237	0.0449315	0.68744	0.477121	0.778151	0.30103	NA	0.845098	0.845098	0
174	SEW_44_2014	beech_used_old	Turdus_merula	SCH	15	May	2014	ad	NA	NA	1.14613	0.60206	1.94201	1.5387	1.52336	1.99782	1.99564	0.0158086	0.00221015	2.2014	0.0565237	0.0449315	0.68744	0.477121	0.778151	0.30103	NA	0.845098	0.845098	0
175	SEW_44_2014	beech_used_old	Fringilla_coelebs	SCH	15	May	2014	ad	NA	NA	NA	0	1.3483	1.2878	1.2927	1.84198	1.84198	0.00510122	0	2.2014	0.0565237	0.0449315	0.68744	0.477121	0.778151	0.30103	NA	0.845098	0.845098	0
176	SEW_44_2014	beech_used_old	Fringilla_coelebs	SCH	15	May	2014	ad	1	0.477121	NA	0.30103	1.34986	1.26458	1.29137	1.85431	1.86034	0.0265491	0.00603196	2.2014	0.0565237	0.0449315	0.68744	0.477121	0.778151	0.30103	NA	0.845098	0.845098	0
177	SEW_39_2014	beech_used_young	Erithacus_rubecula	SCH	15	May	2014	ad	0	0	1.36173	0.0547388	NA	1.42078	1.41946	1.72835	1.72428	0.00137272	0.00415596	2.01703	0.0580462	0.0576661	0.619615	0.60206	1.04139	NA	NA	1.04139	1.04139	0
178	SEW_39_2014	beech_used_young	Erithacus_rubecula	SCH	15	May	2014	ad	0	0	1.20412	0.013364	1.25285	1.38471	1.40175	1.75587	1.75587	0.017054	0	2.01703	0.0580462	0.0576661	0.619615	0.60206	1.04139	NA	NA	1.04139	1.04139	0
179	SEW_39_2014	beech_used_young	Sylvia_atricapilla	SCH	15	May	2014	ad	1	1.32222	NA	0.845098	1.26293	1.34908	1.34025	1.76343	1.76716	0.00925598	0.00376015	2.01703	0.0580462	0.0576661	0.619615	0.60206	1.04139	NA	NA	1.04139	1.04139	0
180	SEW_39_2014	beech_used_young	Erithacus_rubecula	SCH	15	May	2014	ad	NA	NA	2.02531	0.013364	1.21139	1.41128	1.41347	1.74036	1.74036	0.0022606	0	2.01703	0.0580462	0.0576661	0.619615	0.60206	1.04139	NA	NA	1.04139	1.04139	0
181	SEW_39_2014	beech_used_young	Turdus_merula	SCH	15	May	2014	ad	1	0.30103	1.23045	0.330993	1.96951	1.55047	1.549	1.99344	1.99123	0.00151234	0.00223288	2.01703	0.0580462	0.0576661	0.619615	0.60206	1.04139	NA	NA	1.04139	1.04139	0
183	SEW_40_2014	beech_used_old	Sylvia_atricapilla	SCH	17	May	2014	ad	1	1.51851	1.14613	0.196295	1.22194	1.30984	1.3092	1.76716	1.76343	0.000671763	0.00379299	2.14301	0.0663259	0.0729847	0.619615	0.477121	0.30103	0.30103	NA	0.477121	0.477121	0
184	SEW_40_2014	beech_used_old	Turdus_merula	SCH	17	May	2014	ad	NA	NA	NA	0	NA	NA	NA	NA	NA	NA	NA	2.14301	0.0663259	0.0729847	0.619615	0.477121	0.30103	0.30103	NA	0.477121	0.477121	0
185	SEW_40_2014	beech_used_old	Sylvia_atricapilla	SCH	17	May	2014	ad	1	1.64345	NA	0.253257	1.28937	1.36305	1.35025	1.76343	1.76343	0.0133886	0	2.14301	0.0663259	0.0729847	0.619615	0.477121	0.30103	0.30103	NA	0.477121	0.477121	0
186	SEW_40_2014	beech_used_old	Erithacus_rubecula	SCH	17	May	2014	ad	0	0	0.69897	0	1.22298	1.40295	1.39568	1.75967	1.76343	0.0075751	0.00379299	2.14301	0.0663259	0.0729847	0.619615	0.477121	0.30103	0.30103	NA	0.477121	0.477121	0
187	SEW_40_2014	beech_used_old	Erithacus_rubecula	SCH	17	May	2014	ad	NA	NA	NA	0	1.26079	1.43072	1.42975	1.73239	1.7364	0.00100492	0.00403998	2.14301	0.0663259	0.0729847	0.619615	0.477121	0.30103	0.30103	NA	0.477121	0.477121	0
188	SEW_40_2014	beech_used_old	Parus_major	SCH	17	May	2014	ad	1	0.30103	0	0.0606978	1.27852	1.31952	1.32222	1.75587	1.75587	0.00281378	0	2.14301	0.0663259	0.0729847	0.619615	0.477121	0.30103	0.30103	NA	0.477121	0.477121	0
189	SEW_40_2014	beech_used_old	Turdus_merula	SCH	17	May	2014	ad	1	0.30103	1.04139	0.60206	1.92572	1.52866	1.53263	2.01703	2.02325	0.0040497	0.00618957	2.14301	0.0663259	0.0729847	0.619615	0.477121	0.30103	0.30103	NA	0.477121	0.477121	0
194	SEW_35_2014	beech_used_old	Cyanistes_caeruleus	SCH	17	May	2014	ad	1	1.68124	0.477121	0.39794	NA	1.23147	1.20493	1.72428	1.72428	0.0282454	0	2.14301	0.0681859	0.0770043	0.641375	0.477121	0.90309	NA	NA	0.90309	0.90309	0
195	SEW_35_2014	beech_used_old	Cyanistes_caeruleus	SCH	17	May	2014	ad	1	2.26007	0.477121	0.60206	1.10924	1.26834	1.24871	1.72835	1.72835	0.0207812	0	2.14301	0.0681859	0.0770043	0.641375	0.477121	0.90309	NA	NA	0.90309	0.90309	0
196	SEW_35_2014	beech_used_old	Fringilla_coelebs	SCH	17	May	2014	ad	1	2.02119	NA	0.60206	1.34242	1.29447	1.31723	1.86034	1.86629	0.0226938	0.00594933	2.14301	0.0681859	0.0770043	0.641375	0.477121	0.90309	NA	NA	0.90309	0.90309	0
197	SEW_35_2014	beech_used_old	Fringilla_coelebs	SCH	17	May	2014	ad	1	1.81954	NA	0.187087	1.34183	1.26576	1.25792	1.80956	1.80956	0.00829647	0	2.14301	0.0681859	0.0770043	0.641375	0.477121	0.90309	NA	NA	0.90309	0.90309	0
198	SEW_35_2014	beech_used_old	Erithacus_rubecula	SCH	17	May	2014	ad	0	0	0.845098	0.102662	1.2383	1.42765	1.4101	1.88081	1.87795	0.0182417	0.00290499	2.14301	0.0681859	0.0770043	0.641375	0.477121	0.90309	NA	NA	0.90309	0.90309	0
199	SEW_42_2014	beech_used_young	Erithacus_rubecula	SCH	19	May	2014	ad	0	0	0	0	1.21032	1.40483	1.40824	1.7364	1.74036	0.00351657	0.00400274	2.1271	0.0666986	0.0766404	0.641573	0.30103	NA	0.30103	NA	0.30103	0.30103	0
200	SEW_42_2014	beech_used_young	Erithacus_rubecula	SCH	19	May	2014	ad	0	0	1.54407	0.0157943	1.35889	1.42406	1.42586	1.72428	1.72016	0.00185777	0.00419611	2.1271	0.0666986	0.0766404	0.641573	0.30103	NA	0.30103	NA	0.30103	0.30103	0
202	SEW_42_2014	beech_used_young	Erithacus_rubecula	SCH	19	May	2014	ad	0	0	0.30103	0	1.24625	1.4128	1.40415	1.75587	1.75967	0.0089985	0.00382641	2.1271	0.0666986	0.0766404	0.641573	0.30103	NA	0.30103	NA	0.30103	0.30103	0
203	SEW_42_2014	beech_used_young	Erithacus_rubecula	SCH	19	May	2014	ad	0	0	1.17609	0.60206	1.21352	1.42357	1.39041	1.72016	1.72428	0.0345211	0.00415596	2.1271	0.0666986	0.0766404	0.641573	0.30103	NA	0.30103	NA	0.30103	0.30103	0
204	SEW_42_2014	beech_used_young	Turdus_philomelos	SCH	19	May	2014	ad	1	0.30103	1.39794	0.0829742	1.78462	1.51402	1.50813	1.95904	1.95904	0.00607801	0	2.1271	0.0666986	0.0766404	0.641573	0.30103	NA	0.30103	NA	0.30103	0.30103	0
205	SEW_42_2014	beech_used_young	Erithacus_rubecula	SCH	19	May	2014	ad	1	0.30103	0.60206	0	1.22686	1.40002	1.37199	1.74429	1.74429	0.0292308	0	2.1271	0.0666986	0.0766404	0.641573	0.30103	NA	0.30103	NA	0.30103	0.30103	0
206	SEW_42_2014	beech_used_young	Parus_major	SCH	19	May	2014	ad	0	0	0.30103	0	1.276	1.38917	1.31723	1.78888	1.78533	0.0752809	0.00360412	2.1271	0.0666986	0.0766404	0.641573	0.30103	NA	0.30103	NA	0.30103	0.30103	0
207	SEW_42_2014	beech_used_young	Parus_major	SCH	19	May	2014	ad	1	1.73239	0.477121	0	1.26126	1.32201	1.32139	1.77085	1.77452	0.000652257	0.00369615	2.1271	0.0666986	0.0766404	0.641573	0.30103	NA	0.30103	NA	0.30103	0.30103	0
208	SEW_42_2014	beech_used_young	Turdus_philomelos	SCH	19	May	2014	ad	1	0.30103	1.20412	0.159701	1.79782	1.50569	1.49927	1.95665	1.95424	0.00662627	0.00243303	2.1271	0.0666986	0.0766404	0.641573	0.30103	NA	0.30103	NA	0.30103	0.30103	0
210	SEW_42_2014	beech_used_young	Sylvia_atricapilla	SCH	19	May	2014	ad	1	2.06446	NA	0.324511	1.30878	1.33885	1.33143	1.74819	1.75587	0.00778741	0.00768683	2.1271	0.0666986	0.0766404	0.641573	0.30103	NA	0.30103	NA	0.30103	0.30103	0
211	SEW_42_2014	beech_used_young	Erithacus_rubecula	SCH	19	May	2014	ad	0	0	0.778151	0.0901766	1.26055	1.41631	1.42894	1.74036	1.75205	0.0127475	0.0115819	2.1271	0.0666986	0.0766404	0.641573	0.30103	NA	0.30103	NA	0.30103	0.30103	0
212	SEW_42_2014	beech_used_young	Fringilla_coelebs	SCH	19	May	2014	ad	NA	NA	NA	0	1.39463	1.28691	1.26031	1.81291	1.81624	0.0280918	0.00335364	2.1271	0.0666986	0.0766404	0.641573	0.30103	NA	0.30103	NA	0.30103	0.30103	0
213	SEW_42_2014	beech_used_young	Fringilla_coelebs	SCH	19	May	2014	ad	1	1.85126	NA	0.69897	1.36097	1.27944	1.26482	1.82282	1.81954	0.0154465	0.00332794	2.1271	0.0666986	0.0766404	0.641573	0.30103	NA	0.30103	NA	0.30103	0.30103	0
214	SEW_43_2014	beech_used_old	Turdus_philomelos	SCH	19	May	2014	ad	1	0.30103	1.38021	0.0606978	1.80127	1.51851	1.51851	1.96142	1.95424	0	0.00725857	2.14301	0.0553783	0.062582	0.655906	0.60206	0.477121	0.60206	NA	0.778151	0.778151	0
215	SEW_43_2014	beech_used_old	Turdus_philomelos	SCH	19	May	2014	ad	1	0.60206	1.70757	0.273001	1.84634	1.52853	1.51627	1.92169	1.92169	0.0126398	0	2.14301	0.0553783	0.062582	0.655906	0.60206	0.477121	0.60206	NA	0.778151	0.778151	0
217	SEW_43_2014	beech_used_old	Turdus_merula	SCH	19	May	2014	ad	NA	NA	1.97772	0.0103408	1.94255	1.52737	1.52388	2.01912	2.01494	0.00360302	0.00421648	2.14301	0.0553783	0.062582	0.655906	0.60206	0.477121	0.60206	NA	0.778151	0.778151	0
218	SEW_43_2014	beech_used_old	Turdus_philomelos	SCH	19	May	2014	ad	1	0.30103	1	0	1.83645	1.52336	1.54617	1.96142	1.96614	0.0222955	0.00472064	2.14301	0.0553783	0.062582	0.655906	0.60206	0.477121	0.60206	NA	0.778151	0.778151	0
222	SEW_43_2014	beech_used_old	Parus_major	SCH	19	May	2014	ad	1	1.04139	0	0	1.27715	1.42488	1.44716	1.76343	1.77085	0.0219546	0.00742402	2.14301	0.0553783	0.062582	0.655906	0.60206	0.477121	0.60206	NA	0.778151	0.778151	0
223	SEW_43_2014	beech_used_old	Parus_major	SCH	19	May	2014	ad	1	1.95904	0.30103	0.0347621	1.28668	1.34025	1.31827	1.74819	1.75587	0.023054	0.00768683	2.14301	0.0553783	0.062582	0.655906	0.60206	0.477121	0.60206	NA	0.778151	0.778151	0
227	SEW_41_2014	beech_used_young	Erithacus_rubecula	SCH	20	May	2014	ad	0	0	0	0.0791812	1.23426	1.40841	1.41296	1.74819	1.74429	0.00468761	0.00396619	2.11059	0.0610753	0.0503798	0.666986	NA	NA	NA	NA	0	0	0
228	SEW_41_2014	beech_used_young	Turdus_merula	SCH	20	May	2014	ad	0	0	1.95904	0.0377886	1.94315	1.52827	1.53097	2.00217	2.00647	0.00275827	0.00429998	2.11059	0.0610753	0.0503798	0.666986	NA	NA	NA	NA	0	0	0
229	SEW_41_2014	beech_used_young	Parus_major	SCH	20	May	2014	ad	1	1.30103	0.69897	0.0222764	1.27646	1.33385	1.33082	1.79239	1.78888	0.00317855	0.00357446	2.11059	0.0610753	0.0503798	0.666986	NA	NA	NA	NA	0	0	0
231	SEW_49_2014	beech_used_young	Cyanistes_caeruleus	SCH	21	May	2014	ad	1	2.20952	0	0.104735	1.10958	1.26998	1.26269	1.71181	1.72016	0.00770884	0.00835207	1.99564	0.0526939	0.0640834	0.659726	0.69897	0.778151	0.30103	NA	0.845098	0.845098	0
232	SEW_49_2014	beech_used_young	Turdus_merula	SCH	21	May	2014	ad	1	1.14613	1.11394	0.176091	1.96577	1.56419	1.55449	2	1.99782	0.00997856	0.00219896	1.99564	0.0526939	0.0640834	0.659726	0.69897	0.778151	0.30103	NA	0.845098	0.845098	0
233	SEW_49_2014	beech_used_young	Turdus_merula	SCH	21	May	2014	ad	1	0.30103	0.778151	0.09691	1.97067	1.54753	1.5325	2.03141	2.02735	0.0154753	0.00409715	1.99564	0.0526939	0.0640834	0.659726	0.69897	0.778151	0.30103	NA	0.845098	0.845098	0
234	SEW_49_2014	beech_used_young	Parus_major	SCH	21	May	2014	ad	1	1.90309	0.60206	0.131279	1.25042	1.29667	1.2971	1.75587	1.75587	0.000461279	0	1.99564	0.0526939	0.0640834	0.659726	0.69897	0.778151	0.30103	NA	0.845098	0.845098	0
235	SEW_49_2014	beech_used_young	Parus_major	SCH	21	May	2014	ad	NA	NA	0.477121	0.263241	1.26079	1.31366	1.31218	1.75967	1.75967	0.00155462	0	1.99564	0.0526939	0.0640834	0.659726	0.69897	0.778151	0.30103	NA	0.845098	0.845098	0
236	SEW_49_2014	beech_used_young	Sylvia_atricapilla	SCH	21	May	2014	ad	1	0.60206	NA	0.141329	NA	1.33646	1.33746	1.72428	1.716	0.00104523	0.00843317	1.99564	0.0526939	0.0640834	0.659726	0.69897	0.778151	0.30103	NA	0.845098	0.845098	0
237	SEW_6_2014	beech_used_old	Turdus_philomelos	SCH	22	May	2014	ad	1	0.30103	1.20412	0.159701	1.80264	1.50705	1.50569	1.9345	1.9345	0.0013969	0	2.17319	0.0652061	0.0496056	0.624179	0.90309	2.20683	0.477121	NA	2.21219	2.21219	0
238	SEW_6_2014	beech_used_old	Parus_major	SCH	22	May	2014	ad	1	1.49136	0	0.103541	1.26788	1.33826	1.32777	1.78533	1.78533	0.0110007	0	2.17319	0.0652061	0.0496056	0.624179	0.90309	2.20683	0.477121	NA	2.21219	2.21219	0
239	SEW_6_2014	beech_used_old	Cyanistes_caeruleus	SCH	22	May	2014	ad	1	2.18184	0.30103	0.0157943	1.0835	1.25261	1.24969	1.72835	1.716	0.00309659	0.0125891	2.17319	0.0652061	0.0496056	0.624179	0.90309	2.20683	0.477121	NA	2.21219	2.21219	0
240	SEW_6_2014	beech_used_old	Turdus_merula	SCH	22	May	2014	ad	1	0.30103	1.17609	0.636822	1.98168	1.54568	1.55437	2.00217	1.99782	0.00876146	0.00438685	2.17319	0.0652061	0.0496056	0.624179	0.90309	2.20683	0.477121	NA	2.21219	2.21219	0
241	SEW_6_2014	beech_used_old	Erithacus_rubecula	SCH	22	May	2014	ad	0	0	0.477121	0.356547	1.23855	1.4221	1.41714	1.74036	1.7364	0.00515387	0.00403998	2.17319	0.0652061	0.0496056	0.624179	0.90309	2.20683	0.477121	NA	2.21219	2.21219	0
242	SEW_6_2014	beech_used_old	Sylvia_atricapilla	SCH	22	May	2014	ad	1	0.845098	NA	0.0791812	1.26245	1.31931	1.32325	1.75587	1.75587	0.00409613	0	2.17319	0.0652061	0.0496056	0.624179	0.90309	2.20683	0.477121	NA	2.21219	2.21219	0
243	SEW_6_2014	beech_used_old	Turdus_merula	SCH	22	May	2014	ad	1	0.845098	1.44716	0.266268	1.95602	1.54679	1.54394	2.0086	2.00647	0.00292884	0.00215531	2.17319	0.0652061	0.0496056	0.624179	0.90309	2.20683	0.477121	NA	2.21219	2.21219	0
244	SEW_6_2014	beech_used_old	Turdus_merula	SCH	22	May	2014	ad	1	0.845098	1.73239	0.124939	1.9619	1.53135	1.5397	1.99564	1.99782	0.00843565	0.00219896	2.17319	0.0652061	0.0496056	0.624179	0.90309	2.20683	0.477121	NA	2.21219	2.21219	0
245	SEW_5_2014	beech_used_old	Erithacus_rubecula	SCH	23	May	2014	ad	0	0	0.30103	0.39794	1.22298	1.41212	1.41229	1.75205	1.75587	0.000174802	0.00386042	2.25768	0.0637086	0.0737184	0.655619	0.778151	2.22531	0.30103	NA	2.22789	2.22789	0
250	SEW_5_2014	beech_used_old	Turdus_philomelos	SCH	23	May	2014	ad	1	0.477121	1.74036	0.0511525	1.79858	1.51175	1.50352	1.95424	1.94939	0.00849537	0.00490733	2.25768	0.0637086	0.0737184	0.655619	0.778151	2.22531	0.30103	NA	2.22789	2.22789	0
254	SEW_50_2014	beech_used_old	Fringilla_coelebs	SCH	25	May	2014	ad	1	0.954243	NA	0.249877	1.3962	1.27416	1.30449	1.81954	1.81954	0.0297819	0	2.14922	0.0472749	0.0704073	0.671358	0.778151	1.61278	0.954243	NA	1.6902	1.6902	0
255	SEW_50_2014	beech_used_old	Fringilla_coelebs	SCH	25	May	2014	NA	NA	NA	NA	0	NA	NA	NA	NA	NA	NA	NA	2.14922	0.0472749	0.0704073	0.671358	0.778151	1.61278	0.954243	NA	1.6902	1.6902	0
256	SEW_50_2014	beech_used_old	Parus_major	SCH	25	May	2014	NA	NA	NA	NA	0	NA	NA	NA	NA	NA	NA	NA	2.14922	0.0472749	0.0704073	0.671358	0.778151	1.61278	0.954243	NA	1.6902	1.6902	0
257	SEW_7_2014	beech_natural	Erithacus_rubecula	SCH	26	May	2014	ad	1	1	0.845098	0.0826696	1.33143	1.43917	1.42797	1.7364	1.7364	0.0116306	0	2.20683	0.0322157	0.06032	0.665862	0.845098	1.44716	0.69897	NA	1.50515	1.50515	0
260	SEW_7_2014	beech_natural	Fringilla_coelebs	SCH	26	May	2014	ad	1	2.4133	NA	0	1.3483	NA	1.31429	1.86332	1.86332	NA	0	2.20683	0.0322157	0.06032	0.665862	0.845098	1.44716	0.69897	NA	1.50515	1.50515	0
261	SEW_7_2014	beech_natural	Cyanistes_caeruleus	SCH	26	May	2014	ad	1	1.17609	0.90309	0.30103	1.07591	1.26079	1.26174	1.74429	1.74036	0.00100473	0.00400274	2.20683	0.0322157	0.06032	0.665862	0.845098	1.44716	0.69897	NA	1.50515	1.50515	0
262	SEW_7_2014	beech_natural	Turdus_merula	SCH	26	May	2014	ad	1	1.11394	1.5563	0.335792	1.94963	1.53224	1.53135	1.97313	1.97081	0.000920534	0.00234122	2.20683	0.0322157	0.06032	0.665862	0.845098	1.44716	0.69897	NA	1.50515	1.50515	0
263	SEW_7_2014	beech_natural	Parus_major	SCH	26	May	2014	ad	1	1.57978	0	0.049218	1.24944	1.30125	1.29973	1.75587	1.75587	0.00160214	0	2.20683	0.0322157	0.06032	0.665862	0.845098	1.44716	0.69897	NA	1.50515	1.50515	0
264	SEW_7_2014	beech_natural	Sylvia_atricapilla	SCH	26	May	2014	ad	1	1.5563	NA	0.176091	1.25334	1.35218	1.33606	1.78533	1.78533	0.0168879	0	2.20683	0.0322157	0.06032	0.665862	0.845098	1.44716	0.69897	NA	1.50515	1.50515	0
265	SEW_7_2014	beech_natural	Erithacus_rubecula	SCH	26	May	2014	ad	1	1.73239	0.69897	0.221849	1.266	1.4216	1.41946	1.72016	1.72428	0.00222847	0.00415596	2.20683	0.0322157	0.06032	0.665862	0.845098	1.44716	0.69897	NA	1.50515	1.50515	0
266	SEW_9_2014	beech_natural	Fringilla_coelebs	SCH	27	May	2014	ad	1	2.13354	NA	0.176091	1.36021	1.26975	1.28713	1.85431	1.85733	0.0176058	0.00304769	2.14922	0.0277572	0.0413927	0.66941	0.30103	NA	1.07918	NA	1.07918	1.07918	0
267	SEW_9_2014	beech_natural	Parus_major	SCH	27	May	2014	ad	1	0.30103	0	0.0347621	1.27416	1.33143	1.32838	1.76938	1.77085	0.00319727	0.00149499	2.14922	0.0277572	0.0413927	0.66941	0.30103	NA	1.07918	NA	1.07918	1.07918	0
268	SEW_9_2014	beech_natural	Turdus_merula	SCH	27	May	2014	ad	1	0.30103	1.6902	0.0606978	1.94206	1.53631	1.53794	2	2	0.00168156	0	2.14922	0.0277572	0.0413927	0.66941	0.30103	NA	1.07918	NA	1.07918	1.07918	0
269	SEW_9_2014	beech_natural	Turdus_merula	SCH	27	May	2014	ad	1	0.845098	1.17609	0.124939	1.92845	1.5417	1.52969	1.99564	1.99782	0.0123776	0.00219896	2.14922	0.0277572	0.0413927	0.66941	0.30103	NA	1.07918	NA	1.07918	1.07918	0
270	SEW_9_2014	beech_natural	Fringilla_coelebs	SCH	27	May	2014	ad	1	2.02119	NA	0.221849	1.35526	1.28058	1.28914	1.81624	1.81291	0.0088492	0.00337974	2.14922	0.0277572	0.0413927	0.66941	0.30103	NA	1.07918	NA	1.07918	1.07918	0
271	SEW_9_2014	beech_natural	Turdus_philomelos	SCH	27	May	2014	ad	1	0.30103	1.716	0.230449	1.83828	1.54045	1.53122	1.93702	1.93702	0.0095081	0	2.14922	0.0277572	0.0413927	0.66941	0.30103	NA	1.07918	NA	1.07918	1.07918	0
272	SEW_48_2014	beech_natural	Sylvia_atricapilla	SCH	29	May	2014	ad	1	0.30103	NA	0.187087	1.22737	1.32118	1.31639	1.75205	1.74819	0.00503599	0.00393029	2.24055	0.0595634	0.0511525	0.69897	NA	NA	NA	NA	0	0	0
273	SEW_48_2014	beech_natural	Erithacus_rubecula	SCH	29	May	2014	1y	0	0	0.60206	0.0299632	1.22037	1.42846	1.42846	1.74819	1.75587	0	0.00768683	2.24055	0.0595634	0.0511525	0.69897	NA	NA	NA	NA	0	0	0
274	SEW_48_2014	beech_natural	Turdus_philomelos	SCH	29	May	2014	1y	1	0.778151	1.27875	0.335792	1.8053	1.53046	1.53084	1.95665	1.95424	0.000395232	0.00243303	2.24055	0.0595634	0.0511525	0.69897	NA	NA	NA	NA	0	0	0
275	SEW_48_2014	beech_natural	Turdus_philomelos	SCH	29	May	2014	ad	NA	NA	1.47712	0.119186	1.80618	1.52917	1.52101	1.93952	1.93952	0.0084176	0	2.24055	0.0595634	0.0511525	0.69897	NA	NA	NA	NA	0	0	0
277	SEW_45_2014	beech_natural	Turdus_merula	SCH	29	May	2014	ad	1	1.04139	1.4624	0.13622	1.96487	1.53706	1.52789	2.0086	2.01072	0.00945297	0.00213413	2.00432	0.0187005	0.0136797	0.672375	NA	NA	NA	NA	0	0	0
280	SEW_45_2014	beech_natural	Turdus_merula	SCH	29	May	2014	ad	1	0.954243	1.20412	0.380211	1.90086	1.55425	1.55072	2.00432	2	0.00363114	0.00436481	2.00432	0.0187005	0.0136797	0.672375	NA	NA	NA	NA	0	0	0
282	SEW_45_2014	beech_natural	Fringilla_coelebs	SCH	29	May	2014	ad	NA	NA	NA	0.0457575	1.34203	1.26411	1.26764	1.81291	1.81291	0.00370245	0	2.00432	0.0187005	0.0136797	0.672375	NA	NA	NA	NA	0	0	0
283	SEW_45_2014	beech_natural	Fringilla_coelebs	SCH	29	May	2014	ad	1	1.27875	NA	0.176091	1.36922	1.29226	1.28758	1.86034	1.84198	0.00493121	0.0186155	2.00432	0.0187005	0.0136797	0.672375	NA	NA	NA	NA	0	0	0
284	SEW_45_2014	beech_natural	Fringilla_coelebs	SCH	29	May	2014	ad	1	1.49136	NA	0.477121	1.35774	1.29447	1.28713	1.87506	1.86923	0.00773245	0.00590886	2.00432	0.0187005	0.0136797	0.672375	NA	NA	NA	NA	0	0	0
285	SEW_45_2014	beech_natural	Fringilla_coelebs	SCH	29	May	2014	ad	1	0.90309	NA	0	1.40552	1.28713	1.30298	1.87506	1.87216	0.0160785	0.00294438	2.00432	0.0187005	0.0136797	0.672375	NA	NA	NA	NA	0	0	0
286	SEW_45_2014	beech_natural	Fringilla_coelebs	SCH	29	May	2014	ad	1	2.0569	NA	0.315753	1.36866	1.29137	1.25744	1.83251	1.83251	0.0358359	0	2.00432	0.0187005	0.0136797	0.672375	NA	NA	NA	NA	0	0	0
287	SEW_45_2014	beech_natural	Fringilla_coelebs	SCH	29	May	2014	ad	0	0	NA	0	1.37144	1.26834	1.25768	1.84819	1.84819	0.011281	0	2.00432	0.0187005	0.0136797	0.672375	NA	NA	NA	NA	0	0	0
288	SEW_46_2014	beech_natural	Erithacus_rubecula	SCH	30	May	2014	1y	1	0.30103	0	0	1.21352	1.41747	1.42374	1.74036	1.74819	0.0064166	0.00782534	2.2014	0.0269416	0.0484418	0.679519	0.60206	0.90309	0.30103	NA	0.954243	0.954243	0
289	SEW_46_2014	beech_natural	Fringilla_coelebs	SCH	30	May	2014	ad	NA	NA	NA	0	NA	1.29092	1.2667	1.83885	1.8451	0.0255683	0.00624895	2.2014	0.0269416	0.0484418	0.679519	0.60206	0.90309	0.30103	NA	0.954243	0.954243	0
291	SEW_47_2014	beech_natural	Turdus_merula	SCH	30	May	2014	ad	1	0.477121	1.74036	0.101027	1.95622	1.53504	1.53364	1.98	1.98227	0.00143785	0.00227977	2.14301	0.0461048	0.0511525	0.663418	0.30103	0.30103	NA	NA	0.30103	0.30103	0
293	SEW_47_2014	beech_natural	Turdus_merula	SCH	30	May	2014	ad	NA	NA	NA	0	NA	NA	NA	NA	NA	NA	NA	2.14301	0.0461048	0.0511525	0.663418	0.30103	0.30103	NA	NA	0.30103	0.30103	0
294	SEW_47_2014	beech_natural	Cyanistes_caeruleus	SCH	30	May	2014	ad	1	1.79934	1.07918	0.243038	1.07518	1.26245	1.26411	1.72428	1.72428	0.00174666	0	2.14301	0.0461048	0.0511525	0.663418	0.30103	0.30103	NA	NA	0.30103	0.30103	0
295	SEW_47_2014	beech_natural	Parus_major	SCH	30	May	2014	ad	1	0.477121	0	0.0395085	1.2824	1.32449	1.31345	1.76716	1.77085	0.0115994	0.00372787	2.14301	0.0461048	0.0511525	0.663418	0.30103	0.30103	NA	NA	0.30103	0.30103	0
296	SEW_47_2014	beech_natural	Fringilla_coelebs	SCH	30	May	2014	ad	1	1.07918	NA	0.51663	1.36211	1.31869	1.29403	1.8451	1.83251	0.0259458	0.0127743	2.14301	0.0461048	0.0511525	0.663418	0.30103	0.30103	NA	NA	0.30103	0.30103	0
297	SEW_47_2014	beech_natural	Erithacus_rubecula	SCH	30	May	2014	ad	NA	NA	0.778151	0.38818	1.19618	1.40943	1.40518	1.74429	1.74429	0.00442349	0	2.14301	0.0461048	0.0511525	0.663418	0.30103	0.30103	NA	NA	0.30103	0.30103	0
299	SEW_36_2014	beech_used_young	Fringilla_coelebs	SCH	31	May	2014	ad	NA	NA	NA	0.146128	1.33985	1.26482	1.28443	1.83885	1.84198	0.0197705	0.00315852	1.93952	0.0281644	0.0370279	0.657725	0.778151	1.88081	NA	NA	1.88081	1.88081	0
300	SEW_36_2014	beech_used_young	Turdus_merula	SCH	31	May	2014	ad	NA	NA	NA	0	NA	NA	NA	NA	NA	NA	NA	1.93952	0.0281644	0.0370279	0.657725	0.778151	1.88081	NA	NA	1.88081	1.88081	0
301	SEW_36_2014	beech_used_young	Parus_major	SCH	31	May	2014	1y	1	1.65321	0	0	1.25768	1.31576	1.31069	1.77452	1.77085	0.00532611	0.00372787	1.93952	0.0281644	0.0370279	0.657725	0.778151	1.88081	NA	NA	1.88081	1.88081	0
303	SEW_37_2014	beech_used_young	Erithacus_rubecula	SCH	31	May	2014	1y	1	0.30103	0.69897	0	1.2222	1.39985	1.41145	1.66276	1.66276	0.0117524	0	2.1038	0.0429691	0.0553783	0.68097	0.30103	0.954243	NA	NA	0.954243	0.954243	0
304	SEW_37_2014	beech_used_young	Parus_major	SCH	31	May	2014	ad	1	0.477121	0.60206	0.107634	1.2824	1.34044	1.34753	1.78533	1.78533	0.00729243	0	2.1038	0.0429691	0.0553783	0.68097	0.30103	0.954243	NA	NA	0.954243	0.954243	0
305	SEW_37_2014	beech_used_young	Turdus_merula	SCH	31	May	2014	ad	1	0.845098	1.51851	0.0321847	1.9038	1.53352	1.52956	2.00432	2.00432	0.00407915	0	2.1038	0.0429691	0.0553783	0.68097	0.30103	0.954243	NA	NA	0.954243	0.954243	0
306	SEW_37_2014	beech_used_young	Cyanistes_caeruleus	SCH	31	May	2014	ad	NA	NA	0.60206	0	1.09167	1.27277	1.27323	1.716	1.72428	0.000488795	0.00827253	2.1038	0.0429691	0.0553783	0.68097	0.30103	0.954243	NA	NA	0.954243	0.954243	0
307	SEW_37_2014	beech_used_young	Parus_major	SCH	31	May	2014	ad	1	1.41497	0	0.0211893	1.29425	1.30835	1.30038	1.78533	1.78533	0.00838914	0	2.1038	0.0429691	0.0553783	0.68097	0.30103	0.954243	NA	NA	0.954243	0.954243	0
312	SEW_40_2014	beech_used_old	Erithacus_rubecula	SCH	1	June	2014	ad	1	0.30103	0.69897	0	1.26647	1.42095	1.41664	1.75205	1.75205	0.00447553	0	2.14301	0.0663259	0.0729847	0.619615	0.477121	0.30103	0.30103	NA	0.477121	0.477121	0
313	SEW_40_2014	beech_used_old	Sylvia_atricapilla	SCH	1	June	2014	ad	1	1.11394	NA	0.0321847	1.25164	1.33465	1.39445	1.76716	1.76716	0.0546259	0	2.14301	0.0663259	0.0729847	0.619615	0.477121	0.30103	0.30103	NA	0.477121	0.477121	0
314	SEW_40_2014	beech_used_old	Sylvia_atricapilla	SCH	1	June	2014	ad	1	1.96379	NA	0.106455	1.27761	NA	NA	NA	NA	NA	NA	2.14301	0.0663259	0.0729847	0.619615	0.477121	0.30103	0.30103	NA	0.477121	0.477121	0
315	SEW_40_2014	beech_used_old	Sylvia_atricapilla	SCH	1	June	2014	ad	NA	NA	NA	0.544068	1.22401	1.31785	1.33001	1.77452	1.77085	0.0123943	0.00372787	2.14301	0.0663259	0.0729847	0.619615	0.477121	0.30103	0.30103	NA	0.477121	0.477121	0
316	SEW_40_2014	beech_used_old	Turdus_merula	SCH	1	June	2014	ad	NA	NA	1.23045	0.425969	1.90741	1.52917	1.52375	2	1.99564	0.00559357	0.00440912	2.14301	0.0663259	0.0729847	0.619615	0.477121	0.30103	0.30103	NA	0.477121	0.477121	0
317	SEW_40_2014	beech_used_old	Erithacus_rubecula	SCH	1	June	2014	ad	0	0	0	0.0791812	1.22557	NA	NA	NA	NA	NA	NA	2.14301	0.0663259	0.0729847	0.619615	0.477121	0.30103	0.30103	NA	0.477121	0.477121	0
318	SEW_40_2014	beech_used_old	Sylvia_atricapilla	SCH	1	June	2014	ad	1	0.845098	NA	0.30103	1.25164	1.33566	1.3442	1.83569	1.83569	0.00876569	0	2.14301	0.0663259	0.0729847	0.619615	0.477121	0.30103	0.30103	NA	0.477121	0.477121	0
319	SEW_40_2014	beech_used_old	Turdus_philomelos	SCH	1	June	2014	ad	1	0.30103	1.61278	0.0725507	1.82892	1.52362	1.52453	1.95904	1.95904	0.000935548	0	2.14301	0.0663259	0.0729847	0.619615	0.477121	0.30103	0.30103	NA	0.477121	0.477121	0
321	SEW_35_2014	beech_used_old	Parus_major	SCH	1	June	2014	ad	1	1.17609	0	0	1.28488	1.33846	1.32118	1.77815	1.78533	0.0181204	0.00717858	2.14301	0.0681859	0.0770043	0.641375	0.477121	0.90309	NA	NA	0.90309	0.90309	0
322	SEW_35_2014	beech_used_old	Erithacus_rubecula	SCH	1	June	2014	1y	1	0.30103	0.477121	0	1.24944	1.41027	1.41946	1.75205	1.75205	0.009351	0	2.14301	0.0681859	0.0770043	0.641375	0.477121	0.90309	NA	NA	0.90309	0.90309	0
323	SEW_35_2014	beech_used_old	Parus_major	SCH	1	June	2014	ad	1	1.89209	0	0.176091	1.30168	1.34596	1.38202	1.77085	1.77085	0.0346753	0	2.14301	0.0681859	0.0770043	0.641375	0.477121	0.90309	NA	NA	0.90309	0.90309	0
324	SEW_35_2014	beech_used_old	Erithacus_rubecula	SCH	1	June	2014	1y	0	0	0.30103	0.497325	1.20656	1.40705	1.40586	1.75587	1.75967	0.0012411	0.00382641	2.14301	0.0681859	0.0770043	0.641375	0.477121	0.90309	NA	NA	0.90309	0.90309	0
325	SEW_35_2014	beech_used_old	Parus_major	SCH	1	June	2014	1y	0	0	0	0.0457575	1.23401	1.32797	1.32428	1.76716	1.76716	0.00387189	0	2.14301	0.0681859	0.0770043	0.641375	0.477121	0.90309	NA	NA	0.90309	0.90309	0
326	SEW_35_2014	beech_used_old	Parus_major	SCH	1	June	2014	ad	1	1.69897	0.69897	0.645095	1.24279	1.3166	1.3092	1.77815	1.77815	0.00777331	0	2.14301	0.0681859	0.0770043	0.641375	0.477121	0.90309	NA	NA	0.90309	0.90309	0
327	SEW_35_2014	beech_used_old	Parus_major	SCH	1	June	2014	1y	0	0	0.30103	0.39794	1.22401	1.29358	1.30942	1.76343	1.76343	0.0160502	0	2.14301	0.0681859	0.0770043	0.641375	0.477121	0.90309	NA	NA	0.90309	0.90309	0
328	SEW_35_2014	beech_used_old	Parus_major	SCH	1	June	2014	1y	0	0	0.477121	0.522879	1.24674	1.31429	1.31994	1.75205	1.74819	0.00585574	0.00393029	2.14301	0.0681859	0.0770043	0.641375	0.477121	0.90309	NA	NA	0.90309	0.90309	0
329	SEW_35_2014	beech_used_old	Sylvia_atricapilla	SCH	1	June	2014	ad	1	1.88649	NA	0.0395085	1.31471	1.33244	1.33041	1.77452	1.77085	0.00212369	0.00372787	2.14301	0.0681859	0.0770043	0.641375	0.477121	0.90309	NA	NA	0.90309	0.90309	0
330	SEW_44_2014	beech_used_old	Erithacus_rubecula	SCH	2	June	2014	ad	0	0	0.69897	0.0457575	1.26529	1.41514	1.40586	1.74819	1.74819	0.00965724	0	2.2014	0.0565237	0.0449315	0.68744	0.477121	0.778151	0.30103	NA	0.845098	0.845098	0
332	SEW_44_2014	beech_used_old	Parus_major	SCH	2	June	2014	ad	1	1.62325	1.07918	0.0636691	1.30038	1.32139	1.31027	1.78176	1.78533	0.0116877	0.00360412	2.2014	0.0565237	0.0449315	0.68744	0.477121	0.778151	0.30103	NA	0.845098	0.845098	0
333	SEW_44_2014	beech_used_old	Turdus_philomelos	SCH	2	June	2014	ad	1	0.30103	2.0607	0.157866	1.804	1.48686	1.47799	1.9345	1.9345	0.00916829	0	2.2014	0.0565237	0.0449315	0.68744	0.477121	0.778151	0.30103	NA	0.845098	0.845098	0
335	SEW_39_2014	beech_used_young	Erithacus_rubecula	SCH	4	June	2014	1y	0	0	0.845098	0.0147233	1.19948	1.43169	1.41481	NA	NA	0.017541	NA	2.01703	0.0580462	0.0576661	0.619615	0.60206	1.04139	NA	NA	1.04139	1.04139	0
336	SEW_39_2014	beech_used_young	Erithacus_rubecula	SCH	4	June	2014	1y	0	0	0.845098	0.040745	1.22115	1.4216	1.42959	1.75587	1.75967	0.00814274	0.00382641	2.01703	0.0580462	0.0576661	0.619615	0.60206	1.04139	NA	NA	1.04139	1.04139	0
337	SEW_39_2014	beech_used_young	Turdus_merula	SCH	4	June	2014	ad	1	0.69897	1.4624	0.221849	1.93495	1.52375	1.52362	2.02531	2.0086	0.000134062	0.0168679	2.01703	0.0580462	0.0576661	0.619615	0.60206	1.04139	NA	NA	1.04139	1.04139	0
338	SEW_39_2014	beech_used_young	Erithacus_rubecula	SCH	4	June	2014	ad	NA	NA	0.778151	0.0198342	1.35603	1.42095	1.40088	1.7364	1.73239	0.0208726	0.00407791	2.01703	0.0580462	0.0576661	0.619615	0.60206	1.04139	NA	NA	1.04139	1.04139	0
339	SEW_39_2014	beech_used_young	Parus_major	SCH	4	June	2014	ad	1	1.38021	0.477121	0.0871502	1.26245	1.33062	1.32181	1.79239	1.79239	0.00924752	0	2.01703	0.0580462	0.0576661	0.619615	0.60206	1.04139	NA	NA	1.04139	1.04139	0
342	SEW_38_2014	beech_used_young	Fringilla_coelebs	SCH	5	June	2014	ad	NA	NA	NA	0	NA	NA	NA	NA	NA	NA	NA	2.12057	0.0640834	0.075547	0.646502	0.477121	0.69897	NA	NA	0.69897	0.69897	0
343	SEW_38_2014	beech_used_young	Sylvia_atricapilla	SCH	5	June	2014	ad	1	1.14613	1	0.0579919	1.23477	1.34064	1.33746	1.75587	1.75587	0.00333593	0	2.12057	0.0640834	0.075547	0.646502	0.477121	0.69897	NA	NA	0.69897	0.69897	0
344	SEW_38_2014	beech_used_young	Parus_major	SCH	5	June	2014	ad	1	0.30103	0.69897	0.439333	1.26834	1.32593	1.32838	1.74429	NA	0.0025597	NA	2.12057	0.0640834	0.075547	0.646502	0.477121	0.69897	NA	NA	0.69897	0.69897	0
345	SEW_38_2014	beech_used_young	Parus_major	SCH	5	June	2014	ad	1	2.07188	0.30103	0.0248236	1.26505	1.33566	1.32858	1.77085	1.77452	0.00742039	0.00369615	2.12057	0.0640834	0.075547	0.646502	0.477121	0.69897	NA	NA	0.69897	0.69897	0
346	SEW_8_2014	beech_natural	Fringilla_coelebs	SCH	6	June	2014	ad	1	1.32222	NA	0.544068	1.33062	1.29026	1.29754	1.86629	1.86629	0.00754121	0	2.15836	0.0178677	0.0342273	0.673205	0.30103	NA	0.30103	NA	0.30103	0.30103	0
347	SEW_8_2014	beech_natural	Turdus_philomelos	SCH	6	June	2014	1y	NA	NA	1.57978	0.0939045	1.81398	1.52244	1.52284	1.95424	NA	0.000402808	NA	2.15836	0.0178677	0.0342273	0.673205	0.30103	NA	0.30103	NA	0.30103	0.30103	0
351	SEW_8_2014	beech_natural	Cyanistes_caeruleus	SCH	6	June	2014	ad	1	1.14613	0.477121	0.0263289	1.09026	1.26031	1.25888	1.72835	1.7364	0.00151675	0.00804272	2.15836	0.0178677	0.0342273	0.673205	0.30103	NA	0.30103	NA	0.30103	0.30103	0
353	SEW_8_2014	beech_natural	Turdus_philomelos	SCH	6	June	2014	1y	1	0.477121	1.20412	0.30103	1.8362	1.50866	1.51162	1.94694	1.94448	0.00302454	0.0024888	2.15836	0.0178677	0.0342273	0.673205	0.30103	NA	0.30103	NA	0.30103	0.30103	0
354	SEW_8_2014	beech_natural	Turdus_merula	SCH	6	June	2014	ad	1	0.30103	1.64345	0.194575	1.966	1.54332	1.55084	2	2	0.00760081	0	2.15836	0.0178677	0.0342273	0.673205	0.30103	NA	0.30103	NA	0.30103	0.30103	0
356	SEW_8_2014	beech_natural	Turdus_merula	SCH	6	June	2014	ad	NA	NA	NA	0	NA	NA	NA	NA	NA	NA	NA	2.15836	0.0178677	0.0342273	0.673205	0.30103	NA	0.30103	NA	0.30103	0.30103	0
357	SEW_41_2014	beech_used_young	Erithacus_rubecula	SCH	7	June	2014	ad	1	0.30103	0.30103	0	1.22814	1.42144	1.43088	1.75587	1.75205	0.00959258	0.00389504	2.11059	0.0610753	0.0503798	0.666986	NA	NA	NA	NA	0	0	0
358	SEW_41_2014	beech_used_young	Sylvia_atricapilla	SCH	7	June	2014	ad	1	0.69897	NA	0.159701	1.25018	1.33102	1.34025	1.78176	1.78533	0.00945944	0.00360412	2.11059	0.0610753	0.0503798	0.666986	NA	NA	NA	NA	0	0	0
359	SEW_41_2014	beech_used_young	Sylvia_atricapilla	SCH	7	June	2014	ad	1	0.477121	NA	0.09691	1.26482	1.33385	1.34104	1.75205	1.75587	0.00740643	0.00386042	2.11059	0.0610753	0.0503798	0.666986	NA	NA	NA	NA	0	0	0
360	SEW_41_2014	beech_used_young	Turdus_merula	SCH	7	June	2014	ad	1	0.477121	1.61278	0.0357156	NA	NA	NA	NA	NA	NA	NA	2.11059	0.0610753	0.0503798	0.666986	NA	NA	NA	NA	0	0	0
362	SEW_41_2014	beech_used_young	Erithacus_rubecula	SCH	7	June	2014	1y	0	0	0.477121	0.00843317	1.21458	1.41111	1.39041	1.74819	1.75205	0.0215664	0.00389504	2.11059	0.0610753	0.0503798	0.666986	NA	NA	NA	NA	0	0	0
363	SEW_41_2014	beech_used_young	Turdus_merula	SCH	7	June	2014	ad	1	0.30103	1.65321	0.187087	1.97169	1.56134	1.54543	1.97081	1.98	0.0163668	0.0090955	2.11059	0.0610753	0.0503798	0.666986	NA	NA	NA	NA	0	0	0
364	SEW_41_2014	beech_used_young	Erithacus_rubecula	SCH	7	June	2014	ad	0	0	0.477121	0.0859146	1.24204	1.42406	1.41614	1.74429	1.74036	0.00823657	0.00400274	2.11059	0.0610753	0.0503798	0.666986	NA	NA	NA	NA	0	0	0
365	SEW_41_2014	beech_used_young	Parus_major	SCH	7	June	2014	ad	1	0.778151	1.14613	0	1.25115	1.3092	1.28035	1.75205	1.76343	0.0303956	0.011281	2.11059	0.0610753	0.0503798	0.666986	NA	NA	NA	NA	0	0	0
366	SEW_41_2014	beech_used_young	Turdus_philomelos	SCH	7	June	2014	ad	1	1.04139	1.4624	0.0234811	1.83296	1.53567	1.53186	NA	1.96848	0.00392674	NA	2.11059	0.0610753	0.0503798	0.666986	NA	NA	NA	NA	0	0	0
368	SEW_49_2014	beech_used_young	Erithacus_rubecula	SCH	8	June	2014	ad	0	0	0.60206	0.149762	1.23198	1.41128	1.40157	1.72016	1.72428	0.0101065	0.00415596	1.99564	0.0526939	0.0640834	0.659726	0.69897	0.778151	0.30103	NA	0.845098	0.845098	0
369	SEW_49_2014	beech_used_young	Turdus_philomelos	SCH	8	June	2014	ad	1	0.30103	1.81291	0.146128	NA	1.52453	1.51943	1.95424	1.95424	0.00524956	0	1.99564	0.0526939	0.0640834	0.659726	0.69897	0.778151	0.30103	NA	0.845098	0.845098	0
371	SEW_49_2014	beech_used_young	Turdus_philomelos	SCH	8	June	2014	ad	1	1.5563	1.77085	0.0871502	1.85866	1.52114	1.51943	1.94201	1.94201	0.00175691	0	1.99564	0.0526939	0.0640834	0.659726	0.69897	0.778151	0.30103	NA	0.845098	0.845098	0
373	SEW_6_2014	beech_used_old	Erithacus_rubecula	SCH	10	June	2014	1y	NA	NA	NA	0	NA	NA	NA	NA	NA	NA	NA	2.17319	0.0652061	0.0496056	0.624179	0.90309	2.20683	0.477121	NA	2.21219	2.21219	0
374	SEW_6_2014	beech_used_old	Fringilla_coelebs	SCH	11	June	2014	ad	1	1.04139	NA	0.176091	1.36173	1.24797	1.25285	1.87506	1.87216	0.00510941	0.00294438	2.17319	0.0652061	0.0496056	0.624179	0.90309	2.20683	0.477121	NA	2.21219	2.21219	0
375	SEW_6_2014	beech_used_old	Sylvia_atricapilla	SCH	11	June	2014	ad	1	0.477121	NA	0.176091	1.26834	1.33506	1.35965	1.79239	1.78888	0.0243052	0.00357446	2.17319	0.0652061	0.0496056	0.624179	0.90309	2.20683	0.477121	NA	2.21219	2.21219	0
376	SEW_6_2014	beech_used_old	Sylvia_atricapilla	SCH	11	June	2014	ad	1	0.30103	NA	0.352183	1.24993	1.32531	1.32387	1.75587	1.75587	0.00151134	0	2.17319	0.0652061	0.0496056	0.624179	0.90309	2.20683	0.477121	NA	2.21219	2.21219	0
377	SEW_6_2014	beech_used_old	Turdus_philomelos	SCH	11	June	2014	1y	NA	NA	1.20412	0.176091	1.80895	1.53479	1.54432	1.95904	1.95904	0.00959527	0	2.17319	0.0652061	0.0496056	0.624179	0.90309	2.20683	0.477121	NA	2.21219	2.21219	0
378	SEW_5_2014	beech_used_old	Fringilla_coelebs	SCH	12	June	2014	ad	0	0	NA	0.240332	1.36977	1.27393	1.29732	1.85431	1.85431	0.0233475	0	2.25768	0.0637086	0.0737184	0.655619	0.778151	2.22531	0.30103	NA	2.22789	2.22789	0
379	SEW_5_2014	beech_used_old	Turdus_merula	SCH	12	June	2014	ad	NA	NA	1.32222	0.352183	1.95202	1.54937	1.54195	2.00217	2.00217	0.00763502	0	2.25768	0.0637086	0.0737184	0.655619	0.778151	2.22531	0.30103	NA	2.22789	2.22789	0
382	SEW_7_2014	beech_natural	Turdus_philomelos	SCH	13	June	2014	ad	1	0.30103	1.79239	0.103219	1.81491	1.52022	1.51228	1.9345	1.9345	0.00818675	0	2.20683	0.0322157	0.06032	0.665862	0.845098	1.44716	0.69897	NA	1.50515	1.50515	0
383	SEW_7_2014	beech_natural	Erithacus_rubecula	SCH	13	June	2014	ad	0	0	0	0.146128	1.24477	1.42504	1.41296	1.75967	1.76716	0.0125592	0.00748802	2.20683	0.0322157	0.06032	0.665862	0.845098	1.44716	0.69897	NA	1.50515	1.50515	0
384	SEW_7_2014	beech_natural	Fringilla_coelebs	SCH	13	June	2014	ad	1	0.30103	NA	0.176091	1.35717	1.29469	1.2971	1.85431	1.85431	0.00253099	0	2.20683	0.0322157	0.06032	0.665862	0.845098	1.44716	0.69897	NA	1.50515	1.50515	0
385	SEW_7_2014	beech_natural	Turdus_merula	SCH	13	June	2014	1y	1	0.30103	1.59106	0.417536	1.92567	1.5463	1.53908	1.99782	NA	0.00743278	NA	2.20683	0.0322157	0.06032	0.665862	0.845098	1.44716	0.69897	NA	1.50515	1.50515	0
386	SEW_7_2014	beech_natural	Turdus_merula	SCH	13	June	2014	ad	1	0.30103	1.27875	0.726999	1.94077	1.53832	1.53339	2.0086	2.01284	0.00507953	0.00423705	2.20683	0.0322157	0.06032	0.665862	0.845098	1.44716	0.69897	NA	1.50515	1.50515	0
389	SEW_9_2014	beech_natural	Fringilla_coelebs	SCH	16	June	2014	ad	NA	NA	NA	0.0621479	1.35813	1.27807	1.27669	1.85126	1.85126	0.00145249	0	2.14922	0.0277572	0.0413927	0.66941	0.30103	NA	1.07918	NA	1.07918	1.07918	0
390	SEW_48_2014	beech_natural	Turdus_philomelos	SCH	17	June	2014	ad	1	0.30103	1.44716	0.318759	1.82007	1.53681	1.53681	1.96848	1.96848	0	0	2.24055	0.0595634	0.0511525	0.69897	NA	NA	NA	NA	0	0	0
391	SEW_48_2014	beech_natural	Erithacus_rubecula	SCH	17	June	2014	ad	1	0.30103	0.60206	0	1.21299	1.41929	1.40739	1.74819	1.75205	0.0123818	0.00389504	2.24055	0.0595634	0.0511525	0.69897	NA	NA	NA	NA	0	0	0
392	SEW_45_2014	beech_natural	Erithacus_rubecula	SCH	17	June	2014	1y	NA	NA	0.69897	0.0184834	1.18893	1.42127	1.40688	1.76343	1.75967	0.0149712	0.00382641	2.00432	0.0187005	0.0136797	0.672375	NA	NA	NA	NA	0	0	0
393	SEW_43_2014	beech_used_old	Erithacus_rubecula	SCH	18	June	2014	1y	0	0	0.90309	0.0193052	1.25358	1.43886	1.42911	1.77085	1.77085	0.0101254	0	2.14301	0.0553783	0.062582	0.655906	0.60206	0.477121	0.60206	NA	0.778151	0.778151	0
394	SEW_43_2014	beech_used_old	Erithacus_rubecula	SCH	18	June	2014	1y	0	0	0.30103	0.0216111	1.19756	1.41664	1.40739	1.72835	1.73239	0.00962223	0.00407791	2.14301	0.0553783	0.062582	0.655906	0.60206	0.477121	0.60206	NA	0.778151	0.778151	0
395	SEW_43_2014	beech_used_old	Parus_major	SCH	18	June	2014	1y	1	0.60206	1.27875	0.0334238	1.22479	1.35984	1.3251	1.76716	1.76716	0.0363846	0	2.14301	0.0553783	0.062582	0.655906	0.60206	0.477121	0.60206	NA	0.778151	0.778151	0
396	SEW_43_2014	beech_used_old	Erithacus_rubecula	SCH	18	June	2014	1y	NA	NA	NA	0	1.23019	1.447	1.42651	1.75967	1.76343	0.0212698	0.00379299	2.14301	0.0553783	0.062582	0.655906	0.60206	0.477121	0.60206	NA	0.778151	0.778151	0
399	SEW_43_2014	beech_used_old	Erithacus_rubecula	SCH	18	June	2014	1y	0	0	0.30103	0.0107239	1.2079	1.41263	1.39672	1.74429	1.74429	0.0165584	0	2.14301	0.0553783	0.062582	0.655906	0.60206	0.477121	0.60206	NA	0.778151	0.778151	0
400	SEW_43_2014	beech_used_old	Erithacus_rubecula	SCH	18	June	2014	1y	0	0	0.477121	0	1.17955	1.4143	1.39881	1.75205	1.75205	0.0161295	0	2.14301	0.0553783	0.062582	0.655906	0.60206	0.477121	0.60206	NA	0.778151	0.778151	0
401	SEW_43_2014	beech_used_old	Turdus_merula	SCH	18	June	2014	ad	1	0.30103	1.80618	0.100371	1.94871	1.54258	1.54407	2.00647	2.00647	0.00153011	0	2.14301	0.0553783	0.062582	0.655906	0.60206	0.477121	0.60206	NA	0.778151	0.778151	0
403	SEW_43_2014	beech_used_old	Erithacus_rubecula	SCH	18	June	2014	1y	0	0	0.477121	0	1.20358	1.43377	1.42878	1.74036	1.74429	0.00517918	0.00396619	2.14301	0.0553783	0.062582	0.655906	0.60206	0.477121	0.60206	NA	0.778151	0.778151	0
406	SEW_43_2014	beech_used_old	Erithacus_rubecula	SCH	18	June	2014	1y	1	0.30103	0.778151	0.0280287	1.18441	1.41363	1.40432	1.716	1.71181	0.00969251	0.0042788	2.14301	0.0553783	0.062582	0.655906	0.60206	0.477121	0.60206	NA	0.778151	0.778151	0
407	SEW_43_2014	beech_used_old	Sylvia_atricapilla	SCH	18	June	2014	ad	1	0.477121	NA	0.210853	1.26647	1.33885	1.3189	1.74429	1.74429	0.0209391	0	2.14301	0.0553783	0.062582	0.655906	0.60206	0.477121	0.60206	NA	0.778151	0.778151	0
408	SEW_43_2014	beech_used_old	Cyanistes_caeruleus	SCH	18	June	2014	ad	1	1.4624	0.69897	0.0170333	NA	1.26623	1.27254	1.73239	NA	0.00656377	NA	2.14301	0.0553783	0.062582	0.655906	0.60206	0.477121	0.60206	NA	0.778151	0.778151	0
409	SEW_43_2014	beech_used_old	Parus_major	SCH	18	June	2014	1y	0	0	0	0.0413927	1.2615	1.33626	1.33021	1.78533	1.78533	0.00634326	0	2.14301	0.0553783	0.062582	0.655906	0.60206	0.477121	0.60206	NA	0.778151	0.778151	0
413	SEW_42_2014	beech_used_young	Erithacus_rubecula	SCH	18	June	2014	ad	0	0	0.30103	0.0222764	1.21245	1.41996	1.42619	1.75587	1.75205	0.00637939	0.00389504	2.1271	0.0666986	0.0766404	0.641573	0.30103	NA	0.30103	NA	0.30103	0.30103	0
414	SEW_42_2014	beech_used_young	Sylvia_atricapilla	SCH	18	June	2014	ad	0	0	NA	0.210853	1.2079	1.34792	1.4417	1.75967	1.75967	0.0797241	0	2.1271	0.0666986	0.0766404	0.641573	0.30103	NA	0.30103	NA	0.30103	0.30103	0
417	SEW_42_2014	beech_used_young	Parus_major	SCH	18	June	2014	ad	1	0.30103	0	0.0434657	1.27508	1.31492	1.3006	1.78888	1.78888	0.0150663	0	2.1271	0.0666986	0.0766404	0.641573	0.30103	NA	0.30103	NA	0.30103	0.30103	0
419	SEW_42_2014	beech_used_young	Parus_major	SCH	18	June	2014	ad	1	1.38021	0.30103	0.0579919	1.29557	1.34635	1.32181	1.75205	1.75205	0.0257404	0	2.1271	0.0666986	0.0766404	0.641573	0.30103	NA	0.30103	NA	0.30103	0.30103	0
420	SEW_36_2014	beech_used_young	Erithacus_rubecula	SCH	19	June	2014	ad	1	1.27875	0.477121	0.124939	1.23729	1.41963	1.41547	1.74429	1.7364	0.00431622	0.00804272	1.93952	0.0281644	0.0370279	0.657725	0.778151	1.88081	NA	NA	1.88081	1.88081	0
421	SEW_36_2014	beech_used_young	Fringilla_coelebs	SCH	19	June	2014	ad	1	NA	NA	0	1.36399	1.27738	1.27068	1.85733	1.85733	0.00707773	0	1.93952	0.0281644	0.0370279	0.657725	0.778151	1.88081	NA	NA	1.88081	1.88081	0
422	SEW_36_2014	beech_used_young	Fringilla_coelebs	SCH	19	June	2014	ad	1	NA	NA	0	1.38184	1.2783	1.2783	1.85733	1.85733	0	0	1.93952	0.0281644	0.0370279	0.657725	0.778151	1.88081	NA	NA	1.88081	1.88081	0
424	SEW_37_2014	beech_used_young	Fringilla_coelebs	SCH	19	June	2014	ad	1	0.90309	NA	0.113943	1.38346	1.27554	1.29557	1.85733	1.85733	0.0201402	0	2.1038	0.0429691	0.0553783	0.68097	0.30103	0.954243	NA	NA	0.954243	0.954243	0
425	SEW_37_2014	beech_used_young	Fringilla_coelebs	SCH	19	June	2014	ad	1	1.53148	NA	0.199572	1.35793	1.29447	1.28713	1.85733	1.85733	0.00773245	0	2.1038	0.0429691	0.0553783	0.68097	0.30103	0.954243	NA	NA	0.954243	0.954243	0
426	SEW_37_2014	beech_used_young	Turdus_philomelos	SCH	19	June	2014	ad	1	0.30103	1.6721	0.291485	1.86398	1.52035	1.53135	1.94694	1.94448	0.011048	0.0024888	2.1038	0.0429691	0.0553783	0.68097	0.30103	0.954243	NA	NA	0.954243	0.954243	0
427	SEW_46_2014	beech_natural	Parus_major	SCH	20	June	2014	1y	1	1.04139	1.14613	0.0211893	1.22994	1.32056	1.31429	1.77452	1.77452	0.00659033	0	2.2014	0.0269416	0.0484418	0.679519	0.60206	0.90309	0.30103	NA	0.954243	0.954243	0
428	SEW_46_2014	beech_natural	Parus_major	SCH	20	June	2014	ad	NA	NA	NA	0	NA	NA	NA	NA	NA	NA	NA	2.2014	0.0269416	0.0484418	0.679519	0.60206	0.90309	0.30103	NA	0.954243	0.954243	0
429	SEW_46_2014	beech_natural	Fringilla_coelebs	SCH	20	June	2014	ad	1	1.61278	NA	0.60206	1.34557	1.27944	1.25744	1.81291	1.81624	0.0232537	0.00335364	2.2014	0.0269416	0.0484418	0.679519	0.60206	0.90309	0.30103	NA	0.954243	0.954243	0
430	SEW_8_2014	beech_natural	Erithacus_rubecula	SCH	21	June	2014	ad	0	0	0.90309	0.0474246	1.25285	1.42537	1.4216	1.74819	1.75587	0.00391489	0.00768683	2.15836	0.0178677	0.0342273	0.673205	0.30103	NA	0.30103	NA	0.30103	0.30103	0
431	SEW_8_2014	beech_natural	Turdus_philomelos	SCH	21	June	2014	ad	1	0.30103	1.23045	0.249877	1.85242	1.5253	1.52127	1.94939	1.94939	0.00415981	0	2.15836	0.0178677	0.0342273	0.673205	0.30103	NA	0.30103	NA	0.30103	0.30103	0
432	SEW_38_2014	beech_used_young	Erithacus_rubecula	SCH	22	June	2014	ad	NA	NA	NA	0	1.22089	1.42765	1.41212	1.75967	1.76343	0.0161377	0.00379299	2.12057	0.0640834	0.075547	0.646502	0.477121	0.69897	NA	NA	0.69897	0.69897	0
433	SEW_38_2014	beech_used_young	Erithacus_rubecula	SCH	22	June	2014	ad	NA	NA	NA	0	1.24279	1.40705	1.41481	1.74036	1.7364	0.00792153	0.00403998	2.12057	0.0640834	0.075547	0.646502	0.477121	0.69897	NA	NA	0.69897	0.69897	0
434	SEW_38_2014	beech_used_young	Erithacus_rubecula	SCH	22	June	2014	1y	NA	NA	NA	0	1.2014	1.4096	1.40364	1.74429	1.74036	0.00620305	0.00400274	2.12057	0.0640834	0.075547	0.646502	0.477121	0.69897	NA	NA	0.69897	0.69897	0
2674	SEW_48_2015	beech_natural	Fringilla_coelebs	SCH	9	April	2015	ad	1	1.14613	1.04139	0	1.38561	1.26975	1.26102	1.84819	1.85126	0.00922209	0.00309108	2.24055	0.0595634	0.0511525	0.69897	0.954243	1.11394	1.5682	NA	1.6902	1.6902	0
2675	SEW_48_2015	beech_natural	Fringilla_coelebs	SCH	9	April	2015	ad	1	0.60206	0.477121	0	1.36173	1.256	1.24551	1.86034	1.86332	0.0111066	0.00300551	2.24055	0.0595634	0.0511525	0.69897	0.954243	1.11394	1.5682	NA	1.6902	1.6902	0
2678	SEW_37_2015	beech_used_young	Parus_major	SCH	14	April	2015	ad	1	1.36173	1.59106	1.17609	1.25042	1.31387	1.32015	1.76343	1.76343	0.00649829	0	2.1038	0.0429691	0.0553783	0.68097	0.60206	0.477121	0.60206	NA	0.778151	0.778151	0
2679	SEW_37_2015	beech_used_young	Parus_major	SCH	14	April	2015	ad	NA	NA	NA	0	1.23553	1.27508	1.29776	1.75967	1.76343	0.0226679	0.00379299	2.1038	0.0429691	0.0553783	0.68097	0.60206	0.477121	0.60206	NA	0.778151	0.778151	0
2682	SEW_39_2015	beech_used_young	Cyanistes_caeruleus	SCH	15	April	2015	ad	NA	NA	NA	0	1.0607	1.24155	1.2393	1.72016	1.72428	0.00238406	0.00415596	2.01703	0.0580462	0.0576661	0.619615	0.60206	0.477121	0.90309	NA	1	1	0
2683	SEW_39_2015	beech_used_young	Parus_major	SCH	15	April	2015	ad	1	0.845098	0.69897	0	1.27184	1.32346	1.32756	1.78533	1.78533	0.00426619	0	2.01703	0.0580462	0.0576661	0.619615	0.60206	0.477121	0.90309	NA	1	1	0
2684	SEW_39_2015	beech_used_young	Parus_major	SCH	15	April	2015	ad	NA	NA	0.954243	0.845098	1.29885	1.32139	1.32139	1.75967	1.75967	0	0	2.01703	0.0580462	0.0576661	0.619615	0.60206	0.477121	0.90309	NA	1	1	0
2685	SEW_44_2015	beech_used_old	Parus_major	SCH	16	April	2015	ad	1	0.845098	1	0	1.26717	1.33244	1.32777	1.75967	1.76343	0.00490011	0.00379299	2.2014	0.0565237	0.0449315	0.68744	1.04139	1.43136	1	NA	1.5563	1.5563	0
2686	SEW_44_2015	beech_used_old	Parus_major	SCH	16	April	2015	ad	0	0	1.32222	0.384367	1.29885	1.32919	1.32593	1.76343	1.77085	0.00342979	0.00742402	2.2014	0.0565237	0.0449315	0.68744	1.04139	1.43136	1	NA	1.5563	1.5563	0
2687	SEW_44_2015	beech_used_old	Parus_major	SCH	16	April	2015	ad	NA	NA	0.90309	0.531479	NA	1.30103	1.30856	1.75587	1.75587	0.00778526	0	2.2014	0.0565237	0.0449315	0.68744	1.04139	1.43136	1	NA	1.5563	1.5563	0
2688	SEW_44_2015	beech_used_old	Turdus_merula	SCH	16	April	2015	ad	1	0.90309	1.20412	0	1.95904	1.54045	1.53173	2.0086	2.00432	0.00898168	0.00432137	2.2014	0.0565237	0.0449315	0.68744	1.04139	1.43136	1	NA	1.5563	1.5563	0
2690	SEW_40_2015	beech_used_old	Cyanistes_caeruleus	SCH	17	April	2015	ad	1	0.778151	0.30103	0	1.07188	1.25431	1.24724	1.7364	1.7364	0.00749025	0	2.14301	0.0663259	0.0729847	0.619615	1	1.49136	0.90309	NA	1.57978	1.57978	0
2691	SEW_40_2015	beech_used_old	Cyanistes_caeruleus	SCH	17	April	2015	ad	0	0	0.90309	0.544068	1.11727	1.2465	1.23754	1.72016	1.69897	0.00949892	0.0216111	2.14301	0.0663259	0.0729847	0.619615	1	1.49136	0.90309	NA	1.57978	1.57978	0
2692	SEW_40_2015	beech_used_old	Parus_major	SCH	17	April	2015	ad	1	1.23045	0.845098	0.0737862	1.33244	1.31302	1.31366	1.75967	1.75205	0.000664567	0.00775546	2.14301	0.0663259	0.0729847	0.619615	1	1.49136	0.90309	NA	1.57978	1.57978	0
2693	SEW_40_2015	beech_used_old	Parus_major	SCH	17	April	2015	ad	1	0.778151	1.20412	0.30103	1.31175	1.33666	1.3294	1.78888	1.78888	0.00761569	0	2.14301	0.0663259	0.0729847	0.619615	1	1.49136	0.90309	NA	1.57978	1.57978	0
2694	SEW_40_2015	beech_used_old	Parus_major	SCH	17	April	2015	ad	1	1.60206	0.90309	0	1.2878	1.33041	1.33041	1.77815	1.78176	0	0.00363428	2.14301	0.0663259	0.0729847	0.619615	1	1.49136	0.90309	NA	1.57978	1.57978	0
2695	SEW_35_2015	beech_used_old	Fringilla_coelebs	SCH	20	April	2015	ad	1	0.477121	1.74819	0	1.38382	1.27346	1.26623	1.86629	1.86332	0.00764319	0.00300551	2.14301	0.0681859	0.0770043	0.641375	1	2	0.845098	NA	2.02531	2.02531	0
2696	SEW_35_2015	beech_used_old	Parus_major	SCH	20	April	2015	ad	NA	NA	1.25527	0.109144	1.28103	1.3216	1.31576	1.74819	1.74819	0.00613235	0	2.14301	0.0681859	0.0770043	0.641375	1	2	0.845098	NA	2.02531	2.02531	0
2697	SEW_35_2015	beech_used_old	Parus_major	SCH	20	April	2015	1y	1	1.27875	1.5563	0.30103	1.27184	1.3006	1.29776	1.74819	1.74819	0.00298485	0	2.14301	0.0681859	0.0770043	0.641375	1	2	0.845098	NA	2.02531	2.02531	0
2698	SEW_35_2015	beech_used_old	Parus_major	SCH	20	April	2015	ad	1	0.69897	0.69897	0.0474246	1.28556	1.33445	1.34223	1.77815	1.77085	0.00799526	0.00742402	2.14301	0.0681859	0.0770043	0.641375	1	2	0.845098	NA	2.02531	2.02531	0
2699	SEW_35_2015	beech_used_old	Erithacus_rubecula	SCH	20	April	2015	ad	0	0	0.477121	0.116506	1.24797	1.42455	1.41764	1.74819	1.74819	0.0071899	0	2.14301	0.0681859	0.0770043	0.641375	1	2	0.845098	NA	2.02531	2.02531	0
2701	SEW_35_2015	beech_used_old	Parus_major	SCH	20	April	2015	NA	NA	NA	NA	0	NA	NA	NA	NA	NA	NA	NA	2.14301	0.0681859	0.0770043	0.641375	1	2	0.845098	NA	2.02531	2.02531	0
2703	SEW_35_2015	beech_used_old	Parus_major	SCH	20	April	2015	ad	1	0.60206	0.60206	0.477121	1.2833	1.32469	1.306	1.78533	1.78533	0.0196487	0	2.14301	0.0681859	0.0770043	0.641375	1	2	0.845098	NA	2.02531	2.02531	0
2704	SEW_6_2015	beech_used_old	Cyanistes_caeruleus	SCH	21	April	2015	ad	NA	NA	0.30103	0	1.07188	1.24551	1.25285	1.72016	1.72016	0.00764174	0	2.17319	0.0652061	0.0496056	0.624179	0.60206	1.27875	0.30103	NA	1.30103	1.30103	0
2705	SEW_6_2015	beech_used_old	Sylvia_atricapilla	SCH	21	April	2015	ad	1	1.17609	0.30103	0	1.26007	1.34694	1.34498	1.77452	1.77452	0.0020505	0	2.17319	0.0652061	0.0496056	0.624179	0.60206	1.27875	0.30103	NA	1.30103	1.30103	0
2712	SEW_38_2015	beech_used_young	Sylvia_atricapilla	SCH	24	April	2015	ad	1	1	0.30103	0	1.26951	1.33122	1.32899	1.76716	1.76716	0.00234351	0	2.12057	0.0640834	0.075547	0.646502	0.845098	2.44091	0.30103	NA	2.44248	2.44248	0
2713	SEW_38_2015	beech_used_young	Erithacus_rubecula	SCH	24	April	2015	ad	0	0	0.477121	0.0296225	1.26482	1.39533	1.40088	1.70757	1.70757	0.00571213	0	2.12057	0.0640834	0.075547	0.646502	0.845098	2.44091	0.30103	NA	2.44248	2.44248	0
2714	SEW_38_2015	beech_used_young	Cyanistes_caeruleus	SCH	24	April	2015	ad	NA	NA	0.30103	0	1.09342	1.25888	1.256	1.74036	1.74429	0.00304948	0.00396619	2.12057	0.0640834	0.075547	0.646502	0.845098	2.44091	0.30103	NA	2.44248	2.44248	0
2715	SEW_38_2015	beech_used_young	Sylvia_atricapilla	SCH	24	April	2015	ad	1	1.6902	0	0.30103	1.21219	1.35276	1.34928	1.77452	1.77452	0.00364615	0	2.12057	0.0640834	0.075547	0.646502	0.845098	2.44091	0.30103	NA	2.44248	2.44248	0
2716	SEW_38_2015	beech_used_young	Parus_major	SCH	24	April	2015	ad	NA	NA	0.778151	0	1.29667	1.33846	1.33846	1.79239	1.79239	0	0	2.12057	0.0640834	0.075547	0.646502	0.845098	2.44091	0.30103	NA	2.44248	2.44248	0
2717	SEW_38_2015	beech_used_young	Parus_major	SCH	24	April	2015	ad	1	0.60206	0.778151	0.0543577	NA	1.31048	1.30963	1.75587	1.75587	0.000894531	0	2.12057	0.0640834	0.075547	0.646502	0.845098	2.44091	0.30103	NA	2.44248	2.44248	0
2718	SEW_38_2015	beech_used_young	Parus_major	SCH	24	April	2015	ad	1	1.07918	0.477121	0.0716932	1.26482	1.32222	1.33244	1.77815	1.77815	0.0104654	0	2.12057	0.0640834	0.075547	0.646502	0.845098	2.44091	0.30103	NA	2.44248	2.44248	0
2720	SEW_38_2015	beech_used_young	Cyanistes_caeruleus	SCH	24	April	2015	ad	NA	NA	0.69897	0	NA	1.25527	1.24403	1.716	1.716	0.0119134	0	2.12057	0.0640834	0.075547	0.646502	0.845098	2.44091	0.30103	NA	2.44248	2.44248	0
2726	SEW_41_2015	beech_used_young	Turdus_philomelos	SCH	6	May	2015	ad	NA	NA	1	0.0234811	1.83187	1.54058	1.53895	1.96142	1.96142	0.00167756	0	2.11059	0.0610753	0.0503798	0.666986	1	1.87506	1.49136	NA	2.02119	2.02119	0
2727	SEW_41_2015	beech_used_young	Sylvia_atricapilla	SCH	6	May	2015	ad	NA	NA	NA	0	NA	1.3216	1.32346	1.72428	1.75205	0.00194412	0.026559	2.11059	0.0610753	0.0503798	0.666986	1	1.87506	1.49136	NA	2.02119	2.02119	0
2728	SEW_41_2015	beech_used_young	Turdus_merula	SCH	6	May	2015	ad	NA	NA	NA	0	NA	NA	NA	NA	NA	NA	NA	2.11059	0.0610753	0.0503798	0.666986	1	1.87506	1.49136	NA	2.02119	2.02119	0
2729	SEW_41_2015	beech_used_young	Turdus_merula	SCH	6	May	2015	ad	1	1	1.81954	0	1.95665	1.55522	1.54876	1.98453	1.98	0.00664398	0.00457156	2.11059	0.0610753	0.0503798	0.666986	1	1.87506	1.49136	NA	2.02119	2.02119	0
2731	SEW_41_2015	beech_used_young	Parus_major	SCH	6	May	2015	ad	1	1.34242	1.20412	0.0377886	1.2833	1.31723	1.31597	1.74036	1.74429	0.00132071	0.00396619	2.11059	0.0610753	0.0503798	0.666986	1	1.87506	1.49136	NA	2.02119	2.02119	0
2732	SEW_41_2015	beech_used_young	Parus_major	SCH	6	May	2015	ad	0	0	1.25527	0.30103	1.27184	1.33686	1.32756	1.77085	1.76716	0.00975031	0.00376015	2.11059	0.0610753	0.0503798	0.666986	1	1.87506	1.49136	NA	2.02119	2.02119	0
2733	SEW_41_2015	beech_used_young	Parus_major	SCH	6	May	2015	ad	1	1.32222	0.845098	0	1.27184	1.32919	1.32858	1.76343	1.75967	0.000641025	0.00382641	2.11059	0.0610753	0.0503798	0.666986	1	1.87506	1.49136	NA	2.02119	2.02119	0
2735	SEW_41_2015	beech_used_young	Sylvia_atricapilla	SCH	6	May	2015	NA	NA	NA	NA	0	NA	NA	NA	NA	NA	NA	NA	2.11059	0.0610753	0.0503798	0.666986	1	1.87506	1.49136	NA	2.02119	2.02119	0
2736	SEW_49_2015	beech_used_young	Fringilla_coelebs	SCH	7	May	2015	ad	1	0.30103	0.60206	0	1.37107	1.2971	1.28556	1.81954	1.82282	0.0121685	0.00330264	1.99564	0.0526939	0.0640834	0.659726	1	2.77815	1	1	2.79099	2.78462	1
2757	SEW_42_2015	beech_used_young	Erithacus_rubecula	SCH	11	May	2015	ad	1	0.30103	1.30103	0	1.25768	1.42732	1.42846	1.74036	1.74036	0.00117581	0	2.1271	0.0666986	0.0766404	0.641573	1	1.81954	2.53529	NA	2.61066	2.61066	0
2758	SEW_42_2015	beech_used_young	Sylvia_atricapilla	SCH	11	May	2015	ad	NA	NA	0.845098	0.60206	1.38561	1.32634	1.32715	1.76343	1.76343	0.000857442	0	2.1271	0.0666986	0.0766404	0.641573	1	1.81954	2.53529	NA	2.61066	2.61066	0
2759	SEW_42_2015	beech_used_young	Sylvia_atricapilla	SCH	11	May	2015	ad	NA	NA	0.60206	0.130768	1.25527	1.33203	1.33506	1.74819	1.75205	0.00314632	0.00389504	2.1271	0.0666986	0.0766404	0.641573	1	1.81954	2.53529	NA	2.61066	2.61066	0
2760	SEW_42_2015	beech_used_young	Sylvia_atricapilla	SCH	11	May	2015	ad	1	1.47712	0	0	1.24797	1.34143	1.33506	1.75967	1.76716	0.0066848	0.00748802	2.1271	0.0666986	0.0766404	0.641573	1	1.81954	2.53529	NA	2.61066	2.61066	0
2761	SEW_42_2015	beech_used_young	Parus_major	SCH	11	May	2015	ad	1	1.17609	1.60206	0	1.26951	1.32756	1.32552	1.76716	1.76343	0.00214891	0.00379299	2.1271	0.0666986	0.0766404	0.641573	1	1.81954	2.53529	NA	2.61066	2.61066	0
2762	SEW_42_2015	beech_used_young	Sylvia_atricapilla	SCH	11	May	2015	ad	1	1.41497	0.778151	0.30103	1.26717	1.32899	1.33905	1.75205	1.75205	0.0103016	0	2.1271	0.0666986	0.0766404	0.641573	1	1.81954	2.53529	NA	2.61066	2.61066	0
2763	SEW_42_2015	beech_used_young	Sylvia_atricapilla	SCH	11	May	2015	ad	1	2.233	0.845098	0.049218	1.24055	1.33365	1.33626	1.72428	1.72016	0.00272023	0.00419611	2.1271	0.0666986	0.0766404	0.641573	1	1.81954	2.53529	NA	2.61066	2.61066	0
2764	SEW_42_2015	beech_used_young	Cyanistes_caeruleus	SCH	11	May	2015	ad	1	1.6902	0.845098	0	1.08636	1.26031	1.25648	1.716	1.72016	0.00405649	0.00419611	2.1271	0.0666986	0.0766404	0.641573	1	1.81954	2.53529	NA	2.61066	2.61066	0
2765	SEW_43_2015	beech_used_old	Erithacus_rubecula	SCH	12	May	2015	ad	1	0.30103	0.845098	0.0561159	1.27184	1.43457	1.43933	1.7364	1.7364	0.00488892	0	2.14301	0.0553783	0.062582	0.655906	0.954243	1.4624	2.14301	NA	2.22272	2.22272	0
2766	SEW_43_2015	beech_used_old	Turdus_merula	SCH	12	May	2015	ad	1	0.30103	0.778151	0.0103408	1.94694	1.52686	1.52853	2.01912	2.01494	0.00171946	0.00421648	2.14301	0.0553783	0.062582	0.655906	0.954243	1.4624	2.14301	NA	2.22272	2.22272	0
2767	SEW_43_2015	beech_used_old	Parus_major	SCH	12	May	2015	ad	0	0	1.4624	0	1.26245	1.30984	1.29403	1.76343	1.75967	0.0166487	0.00382641	2.14301	0.0553783	0.062582	0.655906	0.954243	1.4624	2.14301	NA	2.22272	2.22272	0
2768	SEW_43_2015	beech_used_old	Parus_major	SCH	12	May	2015	ad	1	1.41497	1.54407	0	1.29003	1.33365	1.33686	1.77085	1.77085	0.00334074	0	2.14301	0.0553783	0.062582	0.655906	0.954243	1.4624	2.14301	NA	2.22272	2.22272	0
2769	SEW_43_2015	beech_used_old	Parus_major	SCH	12	May	2015	ad	1	1.716	1.32222	0.049218	1.26007	1.32879	1.32695	1.77085	1.77085	0.00192782	0	2.14301	0.0553783	0.062582	0.655906	0.954243	1.4624	2.14301	NA	2.22272	2.22272	0
2770	SEW_43_2015	beech_used_old	Parus_major	SCH	12	May	2015	ad	1	1.50515	1.32222	0.176091	1.26951	1.33304	1.33866	1.77085	1.77085	0.0058045	0	2.14301	0.0553783	0.062582	0.655906	0.954243	1.4624	2.14301	NA	2.22272	2.22272	0
2771	SEW_43_2015	beech_used_old	Parus_major	SCH	12	May	2015	ad	1	0.845098	1.6902	0.0457575	1.33646	1.32449	1.31931	1.75587	1.75205	0.00543283	0.00389504	2.14301	0.0553783	0.062582	0.655906	0.954243	1.4624	2.14301	NA	2.22272	2.22272	0
2772	SEW_43_2015	beech_used_old	Parus_major	SCH	12	May	2015	ad	1	1.07918	0.778151	0.0829742	1.2833	1.32552	1.33284	1.75205	1.74819	0.00755314	0.00393029	2.14301	0.0553783	0.062582	0.655906	0.954243	1.4624	2.14301	NA	2.22272	2.22272	0
2774	SEW_9_2015	beech_natural	Fringilla_coelebs	SCH	14	May	2015	ad	1	0.778151	0.60206	0.221849	1.33244	1.3032	1.30557	1.8451	1.83885	0.00247976	0.00634018	2.14922	0.0277572	0.0413927	0.66941	0.845098	2.35793	1.34242	NA	2.3962	2.3962	0
2775	SEW_9_2015	beech_natural	Turdus_merula	SCH	14	May	2015	ad	NA	NA	NA	0	NA	1.52362	1.52608	1.98677	1.99782	0.00252536	0.0108851	2.14922	0.0277572	0.0413927	0.66941	0.845098	2.35793	1.34242	NA	2.3962	2.3962	0
2776	SEW_9_2015	beech_natural	Turdus_merula	SCH	14	May	2015	ad	1	1	0.69897	0.0157943	1.93902	1.52943	1.53071	1.99564	1.99564	0.00131644	0	2.14922	0.0277572	0.0413927	0.66941	0.845098	2.35793	1.34242	NA	2.3962	2.3962	0
2777	SEW_9_2015	beech_natural	Parus_major	SCH	14	May	2015	ad	NA	NA	NA	0	1.26951	1.32243	1.31091	1.77085	1.77085	0.0121043	0	2.14922	0.0277572	0.0413927	0.66941	0.845098	2.35793	1.34242	NA	2.3962	2.3962	0
2778	SEW_9_2015	beech_natural	Cyanistes_caeruleus	SCH	14	May	2015	ad	0	0	0.477121	0	1.0607	1.24403	1.25551	1.716	1.716	0.0118371	0	2.14922	0.0277572	0.0413927	0.66941	0.845098	2.35793	1.34242	NA	2.3962	2.3962	0
2779	SEW_9_2015	beech_natural	Fringilla_coelebs	SCH	14	May	2015	ad	0	0	0	0.176091	1.35218	1.28353	1.28443	1.81954	1.81954	0.000950837	0	2.14922	0.0277572	0.0413927	0.66941	0.845098	2.35793	1.34242	NA	2.3962	2.3962	0
2781	SEW_9_2015	beech_natural	Parus_major	SCH	14	May	2015	ad	0	0	0.778151	0.0791812	1.27416	1.33985	1.32572	1.77085	1.76716	0.0148166	0.00376015	2.14922	0.0277572	0.0413927	0.66941	0.845098	2.35793	1.34242	NA	2.3962	2.3962	0
2796	SEW_7_2015	beech_natural	Erithacus_rubecula	SCH	19	May	2015	ad	NA	NA	NA	0	NA	NA	NA	NA	NA	NA	NA	2.20683	0.0322157	0.06032	0.665862	1.14613	2.20683	1.34242	0.30103	2.26245	2.26007	0.30103
2797	SEW_7_2015	beech_natural	Parus_major	SCH	19	May	2015	ad	1	1.74036	0.90309	0	1.25042	1.33425	1.33526	1.75587	1.75587	0.0010508	0	2.20683	0.0322157	0.06032	0.665862	1.14613	2.20683	1.34242	0.30103	2.26245	2.26007	0.30103
2800	SEW_7_2015	beech_natural	Cyanistes_caeruleus	SCH	19	May	2015	NA	NA	NA	NA	0	NA	NA	NA	NA	NA	NA	NA	2.20683	0.0322157	0.06032	0.665862	1.14613	2.20683	1.34242	0.30103	2.26245	2.26007	0.30103
2802	SEW_7_2015	beech_natural	Sylvia_atricapilla	SCH	19	May	2015	ad	1	0.954243	1.11394	0.221849	1.25527	1.33345	1.34143	1.75205	1.75587	0.00821385	0.00386042	2.20683	0.0322157	0.06032	0.665862	1.14613	2.20683	1.34242	0.30103	2.26245	2.26007	0.30103
2805	SEW_8_2015	beech_natural	Parus_major	SCH	20	May	2015	ad	NA	NA	NA	0	1.25768	1.344	1.33726	1.75205	1.74429	0.00706185	0.00789648	2.15836	0.0178677	0.0342273	0.673205	0.90309	2.55267	1.20412	NA	2.57054	2.57054	0
2814	SEW_36_2015	beech_used_young	Fringilla_coelebs	SCH	23	May	2015	ad	NA	NA	NA	0	NA	NA	NA	NA	NA	NA	NA	1.93952	0.0281644	0.0370279	0.657725	0.845098	0.69897	2.37475	NA	2.38202	2.38202	0
2816	SEW_36_2015	beech_used_young	Turdus_merula	SCH	23	May	2015	ad	1	1.30103	1.27875	0.09691	1.93581	1.53807	1.52827	NA	NA	0.0100927	NA	1.93952	0.0281644	0.0370279	0.657725	0.845098	0.69897	2.37475	NA	2.38202	2.38202	0
2817	SEW_36_2015	beech_used_young	Parus_major	SCH	23	May	2015	ad	1	0.30103	0.845098	0	1.26881	1.34064	1.33806	NA	NA	0.00270849	NA	1.93952	0.0281644	0.0370279	0.657725	0.845098	0.69897	2.37475	NA	2.38202	2.38202	0
2818	SEW_39_2015	beech_used_young	Cyanistes_caeruleus	SCH	24	May	2015	ad	1	1.64345	0.477121	0	1.08991	1.23376	1.24378	1.73239	1.72835	0.0103841	0.00411657	2.01703	0.0580462	0.0576661	0.619615	0.60206	0.477121	0.90309	NA	1	1	0
2819	SEW_39_2015	beech_used_young	Parus_major	SCH	24	May	2015	ad	1	1.61278	0.69897	0	1.28103	1.3075	1.31492	1.75587	1.75967	0.00766744	0.00382641	2.01703	0.0580462	0.0576661	0.619615	0.60206	0.477121	0.90309	NA	1	1	0
2820	SEW_39_2015	beech_used_young	Turdus_merula	SCH	24	May	2015	ad	NA	NA	1.27875	0.0157943	1.95999	1.53326	1.53706	1.97772	1.98	0.00387881	0.0022918	2.01703	0.0580462	0.0576661	0.619615	0.60206	0.477121	0.90309	NA	1	1	0
2821	SEW_39_2015	beech_used_young	Sylvia_atricapilla	SCH	24	May	2015	ad	1	1.07918	1	0.09691	1.26245	1.31112	1.32305	1.75205	1.75205	0.0121803	0	2.01703	0.0580462	0.0576661	0.619615	0.60206	0.477121	0.90309	NA	1	1	0
2823	SEW_39_2015	beech_used_young	Erithacus_rubecula	SCH	24	May	2015	ad	1	1.39794	1.34242	0	1.26245	1.41946	1.42292	1.72835	1.73239	0.00356468	0.00407791	2.01703	0.0580462	0.0576661	0.619615	0.60206	0.477121	0.90309	NA	1	1	0
2824	SEW_39_2015	beech_used_young	Fringilla_coelebs	SCH	24	May	2015	ad	0	0	0	0	1.35218	1.29403	1.30557	NA	NA	0.0118198	NA	2.01703	0.0580462	0.0576661	0.619615	0.60206	0.477121	0.90309	NA	1	1	0
2825	SEW_39_2015	beech_used_young	Turdus_philomelos	SCH	24	May	2015	ad	0	0	0.778151	0.0248236	1.84819	1.5506	1.55727	1.93702	1.93197	0.00675624	0.00510941	2.01703	0.0580462	0.0576661	0.619615	0.60206	0.477121	0.90309	NA	1	1	0
2826	SEW_39_2015	beech_used_young	Sylvia_atricapilla	SCH	24	May	2015	ad	NA	NA	0.477121	0.167491	1.29003	1.34947	1.35238	1.75205	1.75205	0.00301804	0	2.01703	0.0580462	0.0576661	0.619615	0.60206	0.477121	0.90309	NA	1	1	0
2827	SEW_39_2015	beech_used_young	Turdus_philomelos	SCH	24	May	2015	ad	1	0.30103	1.23045	0.09691	1.81757	1.52956	1.5231	1.95182	1.95182	0.00666109	0	2.01703	0.0580462	0.0576661	0.619615	0.60206	0.477121	0.90309	NA	1	1	0
2829	SEW_39_2015	beech_used_young	Erithacus_rubecula	SCH	24	May	2015	ad	0	0	1.17609	0	1.26717	1.41162	1.40824	1.72835	1.72428	0.00351657	0.00415596	2.01703	0.0580462	0.0576661	0.619615	0.60206	0.477121	0.90309	NA	1	1	0
2830	SEW_39_2015	beech_used_young	Fringilla_coelebs	SCH	24	May	2015	ad	0	0	0.60206	0	1.32222	1.30276	1.30146	1.81954	1.82282	0.00136786	0.00330264	2.01703	0.0580462	0.0576661	0.619615	0.60206	0.477121	0.90309	NA	1	1	0
2831	SEW_39_2015	beech_used_young	Fringilla_coelebs	SCH	24	May	2015	ad	NA	NA	0.477121	0	1.36736	1.28421	1.31112	1.80618	1.80618	0.0266044	0	2.01703	0.0580462	0.0576661	0.619615	0.60206	0.477121	0.90309	NA	1	1	0
2832	SEW_39_2015	beech_used_young	Parus_major	SCH	24	May	2015	ad	0	0	1.20412	0.0669468	1.24055	1.32408	1.31323	1.74429	1.74429	0.0113891	0	2.01703	0.0580462	0.0576661	0.619615	0.60206	0.477121	0.90309	NA	1	1	0
2833	SEW_39_2015	beech_used_young	Parus_major	SCH	24	May	2015	ad	NA	NA	NA	0	1.27646	1.32899	1.33546	1.76343	1.76343	0.00667837	0	2.01703	0.0580462	0.0576661	0.619615	0.60206	0.477121	0.90309	NA	1	1	0
2834	SEW_44_2015	beech_used_old	Turdus_merula	SCH	24	May	2015	ad	1	0.90309	0.778151	0.439333	NA	1.52349	1.52179	NA	NA	0.00174713	NA	2.2014	0.0565237	0.0449315	0.68744	1.04139	1.43136	1	NA	1.5563	1.5563	0
2836	SEW_44_2015	beech_used_old	Sylvia_atricapilla	SCH	24	May	2015	ad	1	0.30103	0.60206	0.0511525	1.20898	1.32919	1.33526	NA	NA	0.00626698	NA	2.2014	0.0565237	0.0449315	0.68744	1.04139	1.43136	1	NA	1.5563	1.5563	0
2837	SEW_44_2015	beech_used_old	Turdus_merula	SCH	24	May	2015	ad	1	0.477121	1.38021	0.243038	1.95641	1.54937	1.53694	NA	NA	0.0128006	NA	2.2014	0.0565237	0.0449315	0.68744	1.04139	1.43136	1	NA	1.5563	1.5563	0
2838	SEW_44_2015	beech_used_old	Parus_major	SCH	24	May	2015	ad	1	1.17609	0.69897	0	1.25261	1.33965	1.33264	NA	NA	0.00734864	NA	2.2014	0.0565237	0.0449315	0.68744	1.04139	1.43136	1	NA	1.5563	1.5563	0
2840	SEW_44_2015	beech_used_old	Cyanistes_caeruleus	SCH	24	May	2015	ad	NA	NA	NA	0	1.0835	1.24279	1.24155	NA	NA	0.00131884	NA	2.2014	0.0565237	0.0449315	0.68744	1.04139	1.43136	1	NA	1.5563	1.5563	0
2841	SEW_44_2015	beech_used_old	Turdus_philomelos	SCH	24	May	2015	ad	0	0	1.07918	0.372912	2.04607	1.54295	1.52375	NA	NA	0.0197828	NA	2.2014	0.0565237	0.0449315	0.68744	1.04139	1.43136	1	NA	1.5563	1.5563	0
2842	SEW_44_2015	beech_used_old	Cyanistes_caeruleus	SCH	24	May	2015	ad	1	NA	NA	0	1.07809	1.25696	1.2634	NA	NA	0.00671026	NA	2.2014	0.0565237	0.0449315	0.68744	1.04139	1.43136	1	NA	1.5563	1.5563	0
2843	SEW_48_2015	beech_natural	Turdus_merula	SCH	25	May	2015	ad	NA	NA	NA	0	NA	NA	NA	NA	NA	NA	NA	2.24055	0.0595634	0.0511525	0.69897	0.954243	1.11394	1.5682	NA	1.6902	1.6902	0
2844	SEW_48_2015	beech_natural	Turdus_merula	SCH	25	May	2015	ad	1	1.94939	1.59106	0.042752	1.94101	1.53706	1.54133	1.989	1.98453	0.00434938	0.00452394	2.24055	0.0595634	0.0511525	0.69897	0.954243	1.11394	1.5682	NA	1.6902	1.6902	0
2850	SEW_45_2015	beech_natural	Sylvia_atricapilla	SCH	25	May	2015	ad	1	0.60206	0.954243	0.249877	1.24993	1.34124	1.34242	NA	NA	0.00123907	NA	2.00432	0.0187005	0.0136797	0.672375	0.954243	1.14613	2.39094	NA	2.4133	2.4133	0
2851	SEW_45_2015	beech_natural	Turdus_merula	SCH	25	May	2015	ad	1	0.30103	1.25527	0	NA	1.54937	1.55023	NA	NA	0.000880284	NA	2.00432	0.0187005	0.0136797	0.672375	0.954243	1.14613	2.39094	NA	2.4133	2.4133	0
2852	SEW_45_2015	beech_natural	Erithacus_rubecula	SCH	25	May	2015	ad	0	0	1.85126	0	1.22505	1.41814	1.42275	NA	NA	0.00474829	NA	2.00432	0.0187005	0.0136797	0.672375	0.954243	1.14613	2.39094	NA	2.4133	2.4133	0
2853	SEW_45_2015	beech_natural	Erithacus_rubecula	SCH	25	May	2015	1y	0	0	1.20412	0	1.23502	1.4096	1.41128	NA	NA	0.00174907	NA	2.00432	0.0187005	0.0136797	0.672375	0.954243	1.14613	2.39094	NA	2.4133	2.4133	0
2854	SEW_45_2015	beech_natural	Erithacus_rubecula	SCH	25	May	2015	1y	NA	NA	NA	0	1.22531	1.41631	1.40637	NA	NA	0.0103387	NA	2.00432	0.0187005	0.0136797	0.672375	0.954243	1.14613	2.39094	NA	2.4133	2.4133	0
2858	SEW_42_2015	beech_used_young	Erithacus_rubecula	SCH	26	May	2015	ad	0	0	1.38021	0	1.22011	1.42423	1.427	1.74429	1.74429	0.00285998	0	2.1271	0.0666986	0.0766404	0.641573	1	1.81954	2.53529	NA	2.61066	2.61066	0
2859	SEW_42_2015	beech_used_young	Sylvia_atricapilla	SCH	26	May	2015	ad	1	0.954243	0	0	1.30103	1.36021	1.3485	NA	1.77452	0.0122571	NA	2.1271	0.0666986	0.0766404	0.641573	1	1.81954	2.53529	NA	2.61066	2.61066	0
2860	SEW_42_2015	beech_used_young	Sylvia_atricapilla	SCH	26	May	2015	ad	1	0.30103	0	0	1.27875	1.34986	1.34908	1.75587	1.75587	0.000813286	0	2.1271	0.0666986	0.0766404	0.641573	1	1.81954	2.53529	NA	2.61066	2.61066	0
2861	SEW_42_2015	beech_used_young	Sylvia_atricapilla	SCH	26	May	2015	ad	1	1.11394	0.778151	0.0843209	1.26245	1.34321	1.33345	1.7364	1.74036	0.0102339	0.00400274	2.1271	0.0666986	0.0766404	0.641573	1	1.81954	2.53529	NA	2.61066	2.61066	0
2862	SEW_42_2015	beech_used_young	Cyanistes_caeruleus	SCH	26	May	2015	ad	1	2.18184	1.07918	0.0871502	1.1038	1.25066	1.25959	1.70757	1.71181	0.00925396	0.0042788	2.1271	0.0666986	0.0766404	0.641573	1	1.81954	2.53529	NA	2.61066	2.61066	0
2863	SEW_43_2015	beech_used_old	Turdus_philomelos	SCH	26	May	2015	ad	0	0	0.954243	0.0120645	1.95012	1.50759	1.50786	NA	NA	0.000278305	NA	2.14301	0.0553783	0.062582	0.655906	0.954243	1.4624	2.14301	NA	2.22272	2.22272	0
2864	SEW_43_2015	beech_used_old	Sylvia_atricapilla	SCH	26	May	2015	ad	1	0.90309	0	0	1.23121	1.34242	1.34439	NA	NA	0.00205341	NA	2.14301	0.0553783	0.062582	0.655906	0.954243	1.4624	2.14301	NA	2.22272	2.22272	0
2865	SEW_43_2015	beech_used_old	Sylvia_atricapilla	SCH	26	May	2015	ad	1	1.4624	0	0	1.39915	1.36267	1.35238	NA	NA	0.0107682	NA	2.14301	0.0553783	0.062582	0.655906	0.954243	1.4624	2.14301	NA	2.22272	2.22272	0
2866	SEW_43_2015	beech_used_old	Sylvia_atricapilla	SCH	26	May	2015	ad	1	0.60206	0	0.477121	1.2403	1.31576	1.3216	NA	NA	0.00604696	NA	2.14301	0.0553783	0.062582	0.655906	0.954243	1.4624	2.14301	NA	2.22272	2.22272	0
2867	SEW_43_2015	beech_used_old	Cyanistes_caeruleus	SCH	26	May	2015	ad	1	2.24055	0.69897	0	1.07954	1.23452	1.24477	NA	NA	0.0106152	NA	2.14301	0.0553783	0.062582	0.655906	0.954243	1.4624	2.14301	NA	2.22272	2.22272	0
2869	SEW_43_2015	beech_used_old	Sylvia_atricapilla	SCH	26	May	2015	ad	1	1.11394	0	0.0669468	1.25334	1.34143	1.32695	NA	NA	0.0151881	NA	2.14301	0.0553783	0.062582	0.655906	0.954243	1.4624	2.14301	NA	2.22272	2.22272	0
2870	SEW_43_2015	beech_used_old	Turdus_merula	SCH	26	May	2015	ad	1	0.60206	1.36173	0.0791812	1.90211	1.50974	1.51561	NA	NA	0.00597164	NA	2.14301	0.0553783	0.062582	0.655906	0.954243	1.4624	2.14301	NA	2.22272	2.22272	0
2887	SEW_47_2015	beech_natural	Sylvia_atricapilla	SCH	3	June	2015	ad	0	0	0	0	1.25768	1.34301	1.34772	1.74036	1.74429	0.00487292	0.00396619	2.14301	0.0461048	0.0511525	0.663418	1	2.57171	1.23045	NA	2.58995	2.58995	0
2888	SEW_47_2015	beech_natural	Turdus_merula	SCH	3	June	2015	ad	1	0.30103	1.07918	0.176091	1.9248	1.5458	1.5397	1.99782	1.99344	0.00627845	0.00443161	2.14301	0.0461048	0.0511525	0.663418	1	2.57171	1.23045	NA	2.58995	2.58995	0
2892	SEW_46_2015	beech_natural	Cyanistes_caeruleus	SCH	3	June	2015	ad	1	1.69897	0.30103	0	1.10721	1.2531	1.23679	1.73239	1.72835	0.0172902	0.00411657	2.2014	0.0269416	0.0484418	0.679519	1	1.77085	1.07918	NA	1.8451	1.8451	0
2893	SEW_46_2015	beech_natural	Turdus_philomelos	SCH	3	June	2015	ad	1	0.778151	0.477121	0	2.00775	1.56324	1.5563	2.07555	2.07188	0.0071379	0.00369615	2.2014	0.0269416	0.0484418	0.679519	1	1.77085	1.07918	NA	1.8451	1.8451	0
2897	SEW_38_2015	beech_used_young	Sylvia_atricapilla	SCH	4	June	2015	ad	1	0.954243	1.30103	0.184524	1.27184	1.35064	1.35755	1.74819	1.74429	0.00711974	0.00396619	2.12057	0.0640834	0.075547	0.646502	0.845098	2.44091	0.30103	NA	2.44248	2.44248	0
2898	SEW_38_2015	beech_used_young	Erithacus_rubecula	SCH	4	June	2015	ad	0	0	1.34242	0.143422	1.27875	1.42193	1.42878	1.74036	1.74036	0.00700221	0	2.12057	0.0640834	0.075547	0.646502	0.845098	2.44091	0.30103	NA	2.44248	2.44248	0
2899	SEW_38_2015	beech_used_young	Erithacus_rubecula	SCH	4	June	2015	ad	0	0	1.41497	0	1.24797	1.42667	1.41714	1.74819	1.75205	0.00990959	0.00389504	2.12057	0.0640834	0.075547	0.646502	0.845098	2.44091	0.30103	NA	2.44248	2.44248	0
2900	SEW_38_2015	beech_used_young	Sylvia_atricapilla	SCH	4	June	2015	ad	NA	NA	NA	0	1.25527	1.34124	1.33606	1.77815	1.77085	0.00542614	0.00742402	2.12057	0.0640834	0.075547	0.646502	0.845098	2.44091	0.30103	NA	2.44248	2.44248	0
2901	SEW_38_2015	beech_used_young	Turdus_merula	SCH	4	June	2015	ad	1	0.778151	0.60206	0.109144	1.95231	1.52569	1.51388	1.98227	1.98453	0.0121773	0.00226786	2.12057	0.0640834	0.075547	0.646502	0.845098	2.44091	0.30103	NA	2.44248	2.44248	0
2902	SEW_38_2015	beech_used_young	Parus_major	SCH	4	June	2015	ad	1	1.07918	1.59106	0	1.26717	1.32777	1.33143	1.77085	1.77452	0.00380592	0.00369615	2.12057	0.0640834	0.075547	0.646502	0.845098	2.44091	0.30103	NA	2.44248	2.44248	0
2903	SEW_38_2015	beech_used_young	Sylvia_atricapilla	SCH	4	June	2015	ad	1	1.74036	1	0.0263289	1.31175	1.33082	1.33506	1.74036	1.7364	0.00439849	0.00403998	2.12057	0.0640834	0.075547	0.646502	0.845098	2.44091	0.30103	NA	2.44248	2.44248	0
2904	SEW_38_2015	beech_used_young	Turdus_philomelos	SCH	4	June	2015	ad	NA	NA	NA	0	NA	NA	NA	NA	NA	NA	NA	2.12057	0.0640834	0.075547	0.646502	0.845098	2.44091	0.30103	NA	2.44248	2.44248	0
2905	SEW_41_2015	beech_used_young	Sylvia_atricapilla	SCH	5	June	2015	ad	1	0.60206	0.30103	0.778151	1.25527	1.33224	1.34005	1.74429	1.74429	0.008037	0	2.11059	0.0610753	0.0503798	0.666986	1	1.87506	1.49136	NA	2.02119	2.02119	0
2906	SEW_41_2015	beech_used_young	Turdus_merula	SCH	5	June	2015	ad	1	0.30103	1.61278	0.0550476	1.9722	1.54058	1.54158	1.99782	2	0.0010267	0.00218789	2.11059	0.0610753	0.0503798	0.666986	1	1.87506	1.49136	NA	2.02119	2.02119	0
2907	SEW_41_2015	beech_used_young	Turdus_merula	SCH	5	June	2015	ad	1	0.954243	0.845098	0.113943	1.94349	1.54617	1.5387	1.99123	1.99123	0.00769364	0	2.11059	0.0610753	0.0503798	0.666986	1	1.87506	1.49136	NA	2.02119	2.02119	0
2908	SEW_41_2015	beech_used_young	Turdus_philomelos	SCH	5	June	2015	ad	1	0.60206	0.477121	0.221849	1.81757	1.53237	1.53694	1.95424	1.95665	0.00465182	0.00241947	2.11059	0.0610753	0.0503798	0.666986	1	1.87506	1.49136	NA	2.02119	2.02119	0
2909	SEW_41_2015	beech_used_young	Turdus_merula	SCH	5	June	2015	ad	1	1.69897	1.36173	0.208276	1.96895	1.57276	1.57089	1.99123	1.989	0.00191372	0.00224442	2.11059	0.0610753	0.0503798	0.666986	1	1.87506	1.49136	NA	2.02119	2.02119	0
2910	SEW_41_2015	beech_used_young	Turdus_merula	SCH	5	June	2015	ad	1	0.30103	1.27875	0.0377886	1.95665	1.52943	1.53491	2.01284	2.01494	0.0055771	0.00211336	2.11059	0.0610753	0.0503798	0.666986	1	1.87506	1.49136	NA	2.02119	2.02119	0
2911	SEW_41_2015	beech_used_young	Sylvia_atricapilla	SCH	5	June	2015	ad	1	0.30103	0.845098	0	1.3483	1.34811	1.35583	1.76343	1.76716	0.00793616	0.00376015	2.11059	0.0610753	0.0503798	0.666986	1	1.87506	1.49136	NA	2.02119	2.02119	0
2912	SEW_41_2015	beech_used_young	Cyanistes_caeruleus	SCH	5	June	2015	ad	0	0	0.477121	0	1.09342	1.28646	1.27508	1.71181	1.71181	0.0120045	0	2.11059	0.0610753	0.0503798	0.666986	1	1.87506	1.49136	NA	2.02119	2.02119	0
2913	SEW_49_2015	beech_used_young	Sylvia_atricapilla	SCH	8	June	2015	ad	0	0	0	0.0871502	1.30103	1.34183	1.33506	1.75967	1.75587	0.0070992	0.00386042	1.99564	0.0526939	0.0640834	0.659726	1	2.77815	1	1	2.79099	2.78462	1
2914	SEW_49_2015	beech_used_young	Parus_major	SCH	8	June	2015	ad	1	1.64345	0.60206	0	1.25527	1.31952	1.30835	1.75967	1.76343	0.0117414	0.00379299	1.99564	0.0526939	0.0640834	0.659726	1	2.77815	1	1	2.79099	2.78462	1
2915	SEW_49_2015	beech_used_young	Turdus_merula	SCH	8	June	2015	ad	1	1.64345	1.07918	0.511883	1.97128	1.54654	1.54679	1.99564	1.99344	0.000253751	0.00222146	1.99564	0.0526939	0.0640834	0.659726	1	2.77815	1	1	2.79099	2.78462	1
2916	SEW_49_2015	beech_used_young	Turdus_merula	SCH	8	June	2015	ad	1	0.778151	1.27875	0.286307	1.91908	1.55715	1.5649	1.97313	1.97081	0.00783185	0.00234122	1.99564	0.0526939	0.0640834	0.659726	1	2.77815	1	1	2.79099	2.78462	1
2923	SEW_50_2015	beech_used_old	Turdus_merula	SCH	10	June	2015	ad	NA	NA	NA	0	NA	NA	NA	NA	NA	NA	NA	2.14922	0.0472749	0.0704073	0.671358	1	2.74351	1.25527	NA	2.75664	2.75664	0
2926	SEW_9_2015	beech_natural	Erithacus_rubecula	SCH	11	June	2015	ad	1	0.30103	0.477121	0.151268	1.35218	1.41797	1.4143	1.72428	1.7364	0.00381114	0.0120089	2.14922	0.0277572	0.0413927	0.66941	0.845098	2.35793	1.34242	NA	2.3962	2.3962	0
2927	SEW_9_2015	beech_natural	Erithacus_rubecula	SCH	11	June	2015	ad	1	1.53148	0.60206	0.0669468	1.24551	1.44059	1.44342	1.73239	1.7364	0.00291148	0.00403998	2.14922	0.0277572	0.0413927	0.66941	0.845098	2.35793	1.34242	NA	2.3962	2.3962	0
2941	SEW_8_2015	beech_natural	Fringilla_coelebs	SCH	15	June	2015	ad	1	1.66276	0.90309	0	1.32838	1.29403	1.29425	1.81291	1.81291	0.000232305	0	2.15836	0.0178677	0.0342273	0.673205	0.90309	2.55267	1.20412	NA	2.57054	2.57054	0
2942	SEW_7_2015	beech_natural	Erithacus_rubecula	SCH	16	June	2015	ad	0	0	0.954243	0.342423	1.25527	1.41996	1.41979	1.72016	1.71181	0.000171692	0.00851585	2.20683	0.0322157	0.06032	0.665862	1.14613	2.20683	1.34242	0.30103	2.26245	2.26007	0.30103
2943	SEW_7_2015	beech_natural	Fringilla_coelebs	SCH	16	June	2015	ad	NA	NA	0.69897	0	1.34044	1.28758	1.29491	1.82607	1.82282	0.00758914	0.00330264	2.20683	0.0322157	0.06032	0.665862	1.14613	2.20683	1.34242	0.30103	2.26245	2.26007	0.30103
2944	SEW_7_2015	beech_natural	Parus_major	SCH	16	June	2015	NA	NA	NA	NA	0	NA	NA	NA	NA	NA	NA	NA	2.20683	0.0322157	0.06032	0.665862	1.14613	2.20683	1.34242	0.30103	2.26245	2.26007	0.30103
2945	SEW_7_2015	beech_natural	Fringilla_coelebs	SCH	16	June	2015	ad	1	0.30103	0.477121	0.221849	1.35218	1.27114	1.27738	1.84819	1.84819	0.00648751	0	2.20683	0.0322157	0.06032	0.665862	1.14613	2.20683	1.34242	0.30103	2.26245	2.26007	0.30103
2946	SEW_7_2015	beech_natural	Fringilla_coelebs	SCH	16	June	2015	ad	1	1.53148	1.17609	0.255273	1.37658	1.28058	1.28646	1.83569	1.83569	0.00611361	0	2.20683	0.0322157	0.06032	0.665862	1.14613	2.20683	1.34242	0.30103	2.26245	2.26007	0.30103
2947	SEW_7_2015	beech_natural	Fringilla_coelebs	SCH	16	June	2015	ad	NA	NA	1.11394	0.477121	1.33646	1.27784	1.24993	1.81624	1.81291	0.0295144	0.00337974	2.20683	0.0322157	0.06032	0.665862	1.14613	2.20683	1.34242	0.30103	2.26245	2.26007	0.30103
2956	SEW_5_2015	beech_used_old	Turdus_merula	SCH	18	June	2015	ad	1	0.30103	0.845098	0	1.93044	1.54617	1.54083	1.99344	1.99344	0.0054999	0	2.25768	0.0637086	0.0737184	0.655619	0.845098	2.51455	0.60206	NA	2.51851	2.51851	0
2957	SEW_35_2015	beech_used_old	Sylvia_atricapilla	SCH	19	June	2015	ad	1	2.0086	0.778151	0.09691	1.24551	1.33586	1.33062	1.76343	1.76343	0.00549747	0	2.14301	0.0681859	0.0770043	0.641375	1	2	0.845098	NA	2.02531	2.02531	0
2958	SEW_35_2015	beech_used_old	Turdus_philomelos	SCH	19	June	2015	ad	NA	NA	1.17609	0.198368	1.81158	1.51135	1.51548	1.95182	1.94939	0.00421714	0.0024606	2.14301	0.0681859	0.0770043	0.641375	1	2	0.845098	NA	2.02531	2.02531	0
2959	SEW_35_2015	beech_used_old	Erithacus_rubecula	SCH	19	June	2015	ad	1	0.30103	1.23045	0.263241	1.22531	1.42521	1.42374	1.73239	1.74036	0.00152831	0.00796893	2.14301	0.0681859	0.0770043	0.641375	1	2	0.845098	NA	2.02531	2.02531	0
2960	SEW_35_2015	beech_used_old	Sylvia_atricapilla	SCH	19	June	2015	ad	1	0.30103	0.477121	0.60206	1.25285	1.32777	1.32346	1.77085	1.78533	0.00452282	0.0142404	2.14301	0.0681859	0.0770043	0.641375	1	2	0.845098	NA	2.02531	2.02531	0
2962	SEW_35_2015	beech_used_old	Erithacus_rubecula	SCH	19	June	2015	ad	1	NA	NA	0	1.19312	1.41631	1.4178	1.73239	1.73239	0.00155013	0	2.14301	0.0681859	0.0770043	0.641375	1	2	0.845098	NA	2.02531	2.02531	0
2963	SEW_35_2015	beech_used_old	Parus_major	SCH	19	June	2015	1y	1	1.49136	0.30103	0.124939	1.24551	1.32015	1.31239	1.75587	1.75587	0.00815083	0	2.14301	0.0681859	0.0770043	0.641375	1	2	0.845098	NA	2.02531	2.02531	0
2964	SEW_35_2015	beech_used_old	Parus_major	SCH	19	June	2015	ad	1	1.6902	0.30103	0.109144	1.25285	1.32222	1.32263	1.74819	1.74819	0.000433644	0	2.14301	0.0681859	0.0770043	0.641375	1	2	0.845098	NA	2.02531	2.02531	0
2968	SEW_46_2015	beech_natural	Turdus_merula	SCH	24	June	2015	ad	1	0.477121	1.11394	0.0871502	1.95182	1.54531	1.53466	1.99782	1.99782	0.0109627	0	2.2014	0.0269416	0.0484418	0.679519	1	1.77085	1.07918	NA	1.8451	1.8451	0
2970	SEW_46_2015	beech_natural	Fringilla_coelebs	SCH	24	June	2015	ad	1	2.54158	0.30103	0	1.32838	1.26435	1.26858	1.81624	1.81954	0.0044291	0.00332794	2.2014	0.0269416	0.0484418	0.679519	1	1.77085	1.07918	NA	1.8451	1.8451	0
2971	SEW_46_2015	beech_natural	Turdus_merula	SCH	24	June	2015	ad	NA	NA	NA	0	NA	NA	NA	NA	NA	NA	NA	2.2014	0.0269416	0.0484418	0.679519	1	1.77085	1.07918	NA	1.8451	1.8451	0
2972	SEW_47_2015	beech_natural	Erithacus_rubecula	SCH	24	June	2015	ad	0	0	0.60206	0.30103	1.233	1.42504	1.43377	1.7364	1.73239	0.00887688	0.00407791	2.14301	0.0461048	0.0511525	0.663418	1	2.57171	1.23045	NA	2.58995	2.58995	0
2973	SEW_47_2015	beech_natural	Turdus_philomelos	SCH	24	June	2015	ad	1	0.30103	0.477121	0.0693265	1.93247	1.51786	1.51255	1.93952	1.93952	0.0054715	0	2.14301	0.0461048	0.0511525	0.663418	1	2.57171	1.23045	NA	2.58995	2.58995	0
2975	SEW_47_2015	beech_natural	Erithacus_rubecula	SCH	24	June	2015	ad	0	0	1.17609	0.0511525	1.22531	1.41481	1.40019	1.7364	1.7364	0.0152089	0	2.14301	0.0461048	0.0511525	0.663418	1	2.57171	1.23045	NA	2.58995	2.58995	0
2976	SEW_47_2015	beech_natural	Erithacus_rubecula	SCH	24	June	2015	ad	1	0.30103	0.90309	0	1.24055	1.42619	1.4304	1.76716	1.76716	0.00433132	0	2.14301	0.0461048	0.0511525	0.663418	1	2.57171	1.23045	NA	2.58995	2.58995	0
2977	SEW_47_2015	beech_natural	Erithacus_rubecula	SCH	24	June	2015	ad	1	0.30103	0.778151	0	1.20952	1.41111	1.41397	1.75205	1.75205	0.00295026	0	2.14301	0.0461048	0.0511525	0.663418	1	2.57171	1.23045	NA	2.58995	2.58995	0
2978	SEW_6_2015	beech_used_old	Sylvia_atricapilla	SCH	25	June	2015	ad	1	1.61278	0.477121	0.30103	1.26482	1.35717	1.34928	1.76716	1.76343	0.00826101	0.00379299	2.17319	0.0652061	0.0496056	0.624179	0.60206	1.27875	0.30103	NA	1.30103	1.30103	0
2979	SEW_6_2015	beech_used_old	Erithacus_rubecula	SCH	25	June	2015	1y	1	0.30103	0.845098	0.00673338	1.21484	1.43996	1.43775	1.72835	1.72835	0.00229699	0	2.17319	0.0652061	0.0496056	0.624179	0.60206	1.27875	0.30103	NA	1.30103	1.30103	0
2980	SEW_6_2015	beech_used_old	Turdus_philomelos	SCH	25	June	2015	ad	1	0.30103	1.04139	0.0347621	1.8791	1.53058	1.52297	1.94694	1.94201	0.00785172	0.00499195	2.17319	0.0652061	0.0496056	0.624179	0.60206	1.27875	0.30103	NA	1.30103	1.30103	0
2981	SEW_6_2015	beech_used_old	Turdus_philomelos	SCH	25	June	2015	NA	1	1.6721	0.90309	0.0457575	1.82151	1.52994	1.53097	1.90849	1.90309	0.00105284	0.0054629	2.17319	0.0652061	0.0496056	0.624179	0.60206	1.27875	0.30103	NA	1.30103	1.30103	0
2982	SEW_6_2015	beech_used_old	Turdus_merula	SCH	25	June	2015	ad	1	0.60206	1.14613	0.0791812	1.98227	1.55157	1.5417	1.99782	1.99564	0.0101564	0.00221015	2.17319	0.0652061	0.0496056	0.624179	0.60206	1.27875	0.30103	NA	1.30103	1.30103	0
2983	SEW_6_2015	beech_used_old	Sylvia_atricapilla	SCH	25	June	2015	ad	1	1.04139	0	0	1.21219	1.35411	1.33686	1.75967	1.75587	0.018064	0.00386042	2.17319	0.0652061	0.0496056	0.624179	0.60206	1.27875	0.30103	NA	1.30103	1.30103	0
2985	SEW_6_2015	beech_used_old	Erithacus_rubecula	SCH	25	June	2015	ad	NA	NA	NA	0	1.22789	1.41597	1.42259	1.74429	1.7364	0.00677012	0.00804272	2.17319	0.0652061	0.0496056	0.624179	0.60206	1.27875	0.30103	NA	1.30103	1.30103	0
2986	SEW_40_2015	beech_used_old	Erithacus_rubecula	SCH	26	June	2015	1y	0	0	1.66276	0.180736	1.24304	1.44483	1.44451	1.75587	1.75587	0.000323617	0	2.14301	0.0663259	0.0729847	0.619615	1	1.49136	0.90309	NA	1.57978	1.57978	0
2987	SEW_40_2015	beech_used_old	Turdus_merula	SCH	26	June	2015	ad	NA	NA	NA	0	NA	NA	NA	NA	NA	NA	NA	2.14301	0.0663259	0.0729847	0.619615	1	1.49136	0.90309	NA	1.57978	1.57978	0
2988	SEW_40_2015	beech_used_old	Erithacus_rubecula	SCH	26	June	2015	1y	NA	NA	NA	0	NA	1.42095	1.41764	NA	NA	0.00343861	NA	2.14301	0.0663259	0.0729847	0.619615	1	1.49136	0.90309	NA	1.57978	1.57978	0
2989	SEW_40_2015	beech_used_old	Parus_major	SCH	26	June	2015	1y	1	0.90309	0.477121	0.124939	1.25768	1.32919	1.32736	1.76343	1.76716	0.00192592	0.00376015	2.14301	0.0663259	0.0729847	0.619615	1	1.49136	0.90309	NA	1.57978	1.57978	0
